# Supplementary material for: Lipopolysaccharide stimulates dynamic changes in B cell metabolism to promote proliferation
Source: eLife. 2026 May 21;14:RP109093. doi: 10.7554/eLife.109093 (PMC13193715; doi:10.7554/eLife.109093)
Supplement: Figure 1—source data 1. [file elife-109093-fig1-data1.zip]

Archive with 26 entries (22 files):
- Figure 1 - source data 1/
- Figure 1 - source data 1/(A-D) 72 hour LPS + Il-4 lymph node stimulation/
- Figure 1 - source data 1/(A-D) 72 hour LPS + Il-4 lymph node stimulation/72 hours/
- Figure 1 - source data 1/(A-D) 72 hour LPS + Il-4 lymph node stimulation/72 hours/A1_1 unstim 1.fcs
- Figure 1 - source data 1/(A-D) 72 hour LPS + Il-4 lymph node stimulation/72 hours/A2_1 unstim 2.fcs
- Figure 1 - source data 1/(A-D) 72 hour LPS + Il-4 lymph node stimulation/72 hours/A3_1 unstim 3.fcs
- Figure 1 - source data 1/(A-D) 72 hour LPS + Il-4 lymph node stimulation/72 hours/A5_Unstained LPS.fcs
- Figure 1 - source data 1/(A-D) 72 hour LPS + Il-4 lymph node stimulation/72 hours/A6_7AAD compo.fcs
- Figure 1 - source data 1/(A-D) 72 hour LPS + Il-4 lymph node stimulation/72 hours/B1_CD19 comp.fcs
- Figure 1 - source data 1/(A-D) 72 hour LPS + Il-4 lymph node stimulation/72 hours/B2_CTV comp.fcs
- Figure 1 - source data 1/(A-D) 72 hour LPS + Il-4 lymph node stimulation/72 hours/B3_IgG1 comp.fcs
- Figure 1 - source data 1/(A-D) 72 hour LPS + Il-4 lymph node stimulation/72 hours/C4_3 IL-4 1.fcs
- Figure 1 - source data 1/(A-D) 72 hour LPS + Il-4 lymph node stimulation/72 hours/C5_3 IL_4 2.fcs
- Figure 1 - source data 1/(A-D) 72 hour LPS + Il-4 lymph node stimulation/72 hours/C6_3 IL-4 3.fcs
- Figure 1 - source data 1/(A-D) 72 hour LPS + Il-4 lymph node stimulation/72 hours/D1_1 LPS 1.fcs
- Figure 1 - source data 1/(A-D) 72 hour LPS + Il-4 lymph node stimulation/72 hours/D2_1 LPS 2.fcs
- Figure 1 - source data 1/(A-D) 72 hour LPS + Il-4 lymph node stimulation/72 hours/D3_1 LPS 3.fcs
- Figure 1 - source data 1/(A-D) 72 hour LPS + Il-4 lymph node stimulation/Naive/
- Figure 1 - source data 1/(A-D) 72 hour LPS + Il-4 lymph node stimulation/Naive/A1_Unstained.fcs
- Figure 1 - source data 1/(A-D) 72 hour LPS + Il-4 lymph node stimulation/Naive/A2_CTV comp.fcs
- Figure 1 - source data 1/(A-D) 72 hour LPS + Il-4 lymph node stimulation/Naive/A3_CD19 comp.fcs
- Figure 1 - source data 1/(A-D) 72 hour LPS + Il-4 lymph node stimulation/Naive/A4_IgG1 comp.fcs
- Figure 1 - source data 1/(A-D) 72 hour LPS + Il-4 lymph node stimulation/Naive/A5_7AAD comp.fcs
- Figure 1 - source data 1/(A-D) 72 hour LPS + Il-4 lymph node stimulation/Naive/A6_WT1.fcs
- Figure 1 - source data 1/(A-D) 72 hour LPS + Il-4 lymph node stimulation/Naive/B1_WT2.fcs
- Figure 1 - source data 1/(A-D) 72 hour LPS + Il-4 lymph node stimulation/Naive/B2_WT3.fcs
