# Supplementary material for: Lipopolysaccharide stimulates dynamic changes in B cell metabolism to promote proliferation
Source: eLife. 2026 May 21;14:RP109093. doi: 10.7554/eLife.109093 (PMC13193715; doi:10.7554/eLife.109093)
Supplement: Figure 1—figure supplement 1—source data 1. [file elife-109093-fig1-figsupp1-data1.zip]

Archive with 26 entries (23 files):
- Figure 1 - figure supplement 1 - source data 1/
- Figure 1 - figure supplement 1 - source data 1/24 hour lymph node stimulation/
- Figure 1 - figure supplement 1 - source data 1/24 hour lymph node stimulation/A1_Unstain.fcs
- Figure 1 - figure supplement 1 - source data 1/24 hour lymph node stimulation/A2_7AAD.fcs
- Figure 1 - figure supplement 1 - source data 1/24 hour lymph node stimulation/A3_CD19 APC.fcs
- Figure 1 - figure supplement 1 - source data 1/24 hour lymph node stimulation/A4_CD98 PE.fcs
- Figure 1 - figure supplement 1 - source data 1/24 hour lymph node stimulation/A5_CTV.fcs
- Figure 1 - figure supplement 1 - source data 1/24 hour lymph node stimulation/A6_IgG1.fcs
- Figure 1 - figure supplement 1 - source data 1/24 hour lymph node stimulation/B1_Unstim 1.fcs
- Figure 1 - figure supplement 1 - source data 1/24 hour lymph node stimulation/B2_Unstim 2.fcs
- Figure 1 - figure supplement 1 - source data 1/24 hour lymph node stimulation/B3_Unstim 3.fcs
- Figure 1 - figure supplement 1 - source data 1/72 hours  lymph node stimulation/
- Figure 1 - figure supplement 1 - source data 1/72 hours  lymph node stimulation/A1_1 unstim 1.fcs
- Figure 1 - figure supplement 1 - source data 1/72 hours  lymph node stimulation/A2_1 unstim 2.fcs
- Figure 1 - figure supplement 1 - source data 1/72 hours  lymph node stimulation/A3_1 unstim 3.fcs
- Figure 1 - figure supplement 1 - source data 1/72 hours  lymph node stimulation/A4_2 unstim 1.fcs
- Figure 1 - figure supplement 1 - source data 1/72 hours  lymph node stimulation/A4_Unstained IL-4.fcs
- Figure 1 - figure supplement 1 - source data 1/72 hours  lymph node stimulation/A5_2 unstim 2.fcs
- Figure 1 - figure supplement 1 - source data 1/72 hours  lymph node stimulation/A6_2 unstim 3.fcs
- Figure 1 - figure supplement 1 - source data 1/72 hours  lymph node stimulation/A6_7AAD compo.fcs
- Figure 1 - figure supplement 1 - source data 1/72 hours  lymph node stimulation/B1_3 unstim 1.fcs
- Figure 1 - figure supplement 1 - source data 1/72 hours  lymph node stimulation/B1_CD19 comp.fcs
- Figure 1 - figure supplement 1 - source data 1/72 hours  lymph node stimulation/B2_3 unstim 2.fcs
- Figure 1 - figure supplement 1 - source data 1/72 hours  lymph node stimulation/B2_CTV comp.fcs
- Figure 1 - figure supplement 1 - source data 1/72 hours  lymph node stimulation/B3_3 unstim 3.fcs
- Figure 1 - figure supplement 1 - source data 1/72 hours  lymph node stimulation/B3_IgG1 comp.fcs
