# Supplementary material for: Lipopolysaccharide stimulates dynamic changes in B cell metabolism to promote proliferation
Source: eLife. 2026 May 21;14:RP109093. doi: 10.7554/eLife.109093 (PMC13193715; doi:10.7554/eLife.109093)
Supplement: Figure 1—figure supplement 2—source data 1. [file elife-109093-fig1-figsupp2-data1.zip]

Archive with 13 entries (11 files):
- Figure 1 - figure supplement 2 - source data 1/
- Figure 1 - figure supplement 2 - source data 1/(G-H) Mitotracker staining/
- Figure 1 - figure supplement 2 - source data 1/(G-H) Mitotracker staining/A1_Unstain AA.fcs
- Figure 1 - figure supplement 2 - source data 1/(G-H) Mitotracker staining/A2_CD19 PE AA.fcs
- Figure 1 - figure supplement 2 - source data 1/(G-H) Mitotracker staining/A3_7AAD AA.fcs
- Figure 1 - figure supplement 2 - source data 1/(G-H) Mitotracker staining/A4_CTV AA.fcs
- Figure 1 - figure supplement 2 - source data 1/(G-H) Mitotracker staining/A6_MitoTracker AA.fcs
- Figure 1 - figure supplement 2 - source data 1/(G-H) Mitotracker staining/B1_Unstim 1 AA.fcs
- Figure 1 - figure supplement 2 - source data 1/(G-H) Mitotracker staining/B2_Unstim 2 AA.fcs
- Figure 1 - figure supplement 2 - source data 1/(G-H) Mitotracker staining/B3_Unstim 3 AA.fcs
- Figure 1 - figure supplement 2 - source data 1/(G-H) Mitotracker staining/B4_LPS + IL-4 AA 1.fcs
- Figure 1 - figure supplement 2 - source data 1/(G-H) Mitotracker staining/B5_LPS + IL-4 AA 2.fcs
- Figure 1 - figure supplement 2 - source data 1/(G-H) Mitotracker staining/B6_LPS + IL-4 AA 3.fcs
