# Supplementary material for: Lipopolysaccharide stimulates dynamic changes in B cell metabolism to promote proliferation
Source: eLife. 2026 May 21;14:RP109093. doi: 10.7554/eLife.109093 (PMC13193715; doi:10.7554/eLife.109093)
Supplement: Figure 1—figure supplement 3—source data 1. [file elife-109093-fig1-figsupp3-data1.zip]

Archive with 17 entries (15 files):
- Figure 1 - figure supplement 3 - source data 1/
- Figure 1 - figure supplement 3 - source data 1/(B-C) p-STAT1 staining/
- Figure 1 - figure supplement 3 - source data 1/(B-C) p-STAT1 staining/A1_naive 1.fcs
- Figure 1 - figure supplement 3 - source data 1/(B-C) p-STAT1 staining/A2_naive 2.fcs
- Figure 1 - figure supplement 3 - source data 1/(B-C) p-STAT1 staining/A3_naive 3.fcs
- Figure 1 - figure supplement 3 - source data 1/(B-C) p-STAT1 staining/A4_naive IFN 1.fcs
- Figure 1 - figure supplement 3 - source data 1/(B-C) p-STAT1 staining/A5_Naive IFN 2.fcs
- Figure 1 - figure supplement 3 - source data 1/(B-C) p-STAT1 staining/A6_naive IFN 3.fcs
- Figure 1 - figure supplement 3 - source data 1/(B-C) p-STAT1 staining/B1_LPS 1.fcs
- Figure 1 - figure supplement 3 - source data 1/(B-C) p-STAT1 staining/B2_LPS 2.fcs
- Figure 1 - figure supplement 3 - source data 1/(B-C) p-STAT1 staining/B3_LPS 3.fcs
- Figure 1 - figure supplement 3 - source data 1/(B-C) p-STAT1 staining/B4_LPS IFN 1.fcs
- Figure 1 - figure supplement 3 - source data 1/(B-C) p-STAT1 staining/B5_LPS IFN 2.fcs
- Figure 1 - figure supplement 3 - source data 1/(B-C) p-STAT1 staining/B6_LPS IFN 3.fcs
- Figure 1 - figure supplement 3 - source data 1/(B-C) p-STAT1 staining/D1_P-stat1 APC comp.fcs
- Figure 1 - figure supplement 3 - source data 1/(B-C) p-STAT1 staining/D2_CD19 PE comp.fcs
- Figure 1 - figure supplement 3 - source data 1/(B-C) p-STAT1 staining/D3_unstained.fcs
