# Supplementary material for: Lipopolysaccharide stimulates dynamic changes in B cell metabolism to promote proliferation
Source: eLife. 2026 May 21;14:RP109093. doi: 10.7554/eLife.109093 (PMC13193715; doi:10.7554/eLife.109093)
Supplement: Figure 1—figure supplement 4—source data 1. [file elife-109093-fig1-figsupp4-data1.zip]

Archive with 24 entries (19 files):
- Figure 1 - figure supplement 4 - source data 1/
- Figure 1 - figure supplement 4 - source data 1/A - lymph node gating strategy/
- Figure 1 - figure supplement 4 - source data 1/A - lymph node gating strategy/Lymph node -  B cells.svg
- Figure 1 - figure supplement 4 - source data 1/A - lymph node gating strategy/Lymph node - CTV.svg
- Figure 1 - figure supplement 4 - source data 1/A - lymph node gating strategy/Lymph node - IgG1.svg
- Figure 1 - figure supplement 4 - source data 1/A - lymph node gating strategy/Lymph node - live cells.svg
- Figure 1 - figure supplement 4 - source data 1/A - lymph node gating strategy/Lymph node - lymphocytes.svg
- Figure 1 - figure supplement 4 - source data 1/A - lymph node gating strategy/Lymph node - single cells.svg
- Figure 1 - figure supplement 4 - source data 1/B - Mitotracker gating strategy/
- Figure 1 - figure supplement 4 - source data 1/B - Mitotracker gating strategy/Mitotracker - B cells.svg
- Figure 1 - figure supplement 4 - source data 1/B - Mitotracker gating strategy/Mitotracker - Live cells.svg
- Figure 1 - figure supplement 4 - source data 1/B - Mitotracker gating strategy/Mitotracker - Lymphocytes.svg
- Figure 1 - figure supplement 4 - source data 1/B - Mitotracker gating strategy/Mitotracker - Single cells.svg
- Figure 1 - figure supplement 4 - source data 1/B - Mitotracker gating strategy/Mitotracker.svg
- Figure 1 - figure supplement 4 - source data 1/C - cell cycle gating strategy/
- Figure 1 - figure supplement 4 - source data 1/C - cell cycle gating strategy/Cell cycle - B cells.svg
- Figure 1 - figure supplement 4 - source data 1/C - cell cycle gating strategy/Cell cycle - lymphocytes.svg
- Figure 1 - figure supplement 4 - source data 1/C - cell cycle gating strategy/DAPI histogram.svg
- Figure 1 - figure supplement 4 - source data 1/C - cell cycle gating strategy/p-Rb.svg
- Figure 1 - figure supplement 4 - source data 1/D - OPP gating strategy/
- Figure 1 - figure supplement 4 - source data 1/D - OPP gating strategy/OPP - B cells.svg
- Figure 1 - figure supplement 4 - source data 1/D - OPP gating strategy/OPP - lymphocytes.svg
- Figure 1 - figure supplement 4 - source data 1/D - OPP gating strategy/OPP - single cells.svg
- Figure 1 - figure supplement 4 - source data 1/D - OPP gating strategy/OPP.svg
