# Supplementary material for: Lipopolysaccharide stimulates dynamic changes in B cell metabolism to promote proliferation
Source: eLife. 2026 May 21;14:RP109093. doi: 10.7554/eLife.109093 (PMC13193715; doi:10.7554/eLife.109093)
Supplement: Figure 2—source data 1. [file elife-109093-fig2-data1.zip]

Archive with 27 entries (24 files):
- Figure 2 - source data 1/
- Figure 2 - source data 1/(A-B) DAPI staining - 24 hour LPS + IL-4 stimulation/
- Figure 2 - source data 1/(A-B) DAPI staining - 24 hour LPS + IL-4 stimulation/A1_Unstained.fcs
- Figure 2 - source data 1/(A-B) DAPI staining - 24 hour LPS + IL-4 stimulation/A2_CD19 PE.fcs
- Figure 2 - source data 1/(A-B) DAPI staining - 24 hour LPS + IL-4 stimulation/A3_p-Rb.fcs
- Figure 2 - source data 1/(A-B) DAPI staining - 24 hour LPS + IL-4 stimulation/A4_Norm (1).fcs
- Figure 2 - source data 1/(A-B) DAPI staining - 24 hour LPS + IL-4 stimulation/A5_Norm (2).fcs
- Figure 2 - source data 1/(A-B) DAPI staining - 24 hour LPS + IL-4 stimulation/A6_Norm (3).fcs
- Figure 2 - source data 1/(A-B) DAPI staining - 24 hour LPS + IL-4 stimulation/B1_Unstim (norm) (1).fcs
- Figure 2 - source data 1/(A-B) DAPI staining - 24 hour LPS + IL-4 stimulation/B2_Unstim (norm) (2).fcs
- Figure 2 - source data 1/(A-B) DAPI staining - 24 hour LPS + IL-4 stimulation/B3_Unstim (norm) (3).fcs
- Figure 2 - source data 1/(A-B) DAPI staining - 24 hour LPS + IL-4 stimulation/B4_LPS (norm) (1).fcs
- Figure 2 - source data 1/(A-B) DAPI staining - 24 hour LPS + IL-4 stimulation/B5_LPS (norm) (2).fcs
- Figure 2 - source data 1/(A-B) DAPI staining - 24 hour LPS + IL-4 stimulation/B6_LPS (norm) (3).fcs
- Figure 2 - source data 1/(G-H) p-Rb staining - 24 hour LPS + IL-4 stimulation/
- Figure 2 - source data 1/(G-H) p-Rb staining - 24 hour LPS + IL-4 stimulation/A1_Unstained.fcs
- Figure 2 - source data 1/(G-H) p-Rb staining - 24 hour LPS + IL-4 stimulation/A2_CD19 PE.fcs
- Figure 2 - source data 1/(G-H) p-Rb staining - 24 hour LPS + IL-4 stimulation/A3_p-Rb.fcs
- Figure 2 - source data 1/(G-H) p-Rb staining - 24 hour LPS + IL-4 stimulation/A4_Norm (1).fcs
- Figure 2 - source data 1/(G-H) p-Rb staining - 24 hour LPS + IL-4 stimulation/A5_Norm (2).fcs
- Figure 2 - source data 1/(G-H) p-Rb staining - 24 hour LPS + IL-4 stimulation/A6_Norm (3).fcs
- Figure 2 - source data 1/(G-H) p-Rb staining - 24 hour LPS + IL-4 stimulation/B1_Unstim (norm) (1).fcs
- Figure 2 - source data 1/(G-H) p-Rb staining - 24 hour LPS + IL-4 stimulation/B2_Unstim (norm) (2).fcs
- Figure 2 - source data 1/(G-H) p-Rb staining - 24 hour LPS + IL-4 stimulation/B3_Unstim (norm) (3).fcs
- Figure 2 - source data 1/(G-H) p-Rb staining - 24 hour LPS + IL-4 stimulation/B4_LPS (norm) (1).fcs
- Figure 2 - source data 1/(G-H) p-Rb staining - 24 hour LPS + IL-4 stimulation/B5_LPS (norm) (2).fcs
- Figure 2 - source data 1/(G-H) p-Rb staining - 24 hour LPS + IL-4 stimulation/B6_LPS (norm) (3).fcs
