# Supplementary material for: Lipopolysaccharide stimulates dynamic changes in B cell metabolism to promote proliferation
Source: eLife. 2026 May 21;14:RP109093. doi: 10.7554/eLife.109093 (PMC13193715; doi:10.7554/eLife.109093)
Supplement: Figure 3—source data 1. [file elife-109093-fig3-data1.zip]

Archive with 11 entries (9 files):
- Figure 3 - source data 1/
- Figure 3 - source data 1/(H-I) OPP uptake - 24 hour LPS + IL-4 stimulation/
- Figure 3 - source data 1/(H-I) OPP uptake - 24 hour LPS + IL-4 stimulation/A1_LPS + IL-4 30 mins (1).fcs
- Figure 3 - source data 1/(H-I) OPP uptake - 24 hour LPS + IL-4 stimulation/A1_unstained.fcs
- Figure 3 - source data 1/(H-I) OPP uptake - 24 hour LPS + IL-4 stimulation/A2_CD19 FITC comp.fcs
- Figure 3 - source data 1/(H-I) OPP uptake - 24 hour LPS + IL-4 stimulation/A2_LPS + IL-4 30 mins (2).fcs
- Figure 3 - source data 1/(H-I) OPP uptake - 24 hour LPS + IL-4 stimulation/A3_Click-it no OPP.fcs
- Figure 3 - source data 1/(H-I) OPP uptake - 24 hour LPS + IL-4 stimulation/A3_LPS + IL-4 30 mins (3).fcs
- Figure 3 - source data 1/(H-I) OPP uptake - 24 hour LPS + IL-4 stimulation/C1_Day 0 30 mins (1).fcs
- Figure 3 - source data 1/(H-I) OPP uptake - 24 hour LPS + IL-4 stimulation/C2_Day 0 30 mins (2).fcs
- Figure 3 - source data 1/(H-I) OPP uptake - 24 hour LPS + IL-4 stimulation/C3_Day 0 30 mins (3).fcs
