# Supplementary material for: Lipopolysaccharide stimulates dynamic changes in B cell metabolism to promote proliferation
Source: eLife. 2026 May 21;14:RP109093. doi: 10.7554/eLife.109093 (PMC13193715; doi:10.7554/eLife.109093)
Supplement: Figure 3—figure supplement 1—source data 1. [file elife-109093-fig3-figsupp1-data1.zip]

Archive with 29 entries (27 files):
- Figure 3 - figure supplement 1 - source data 1/
- Figure 3 - figure supplement 1 - source data 1/OPP uptake - all agonists/
- Figure 3 - figure supplement 1 - source data 1/OPP uptake - all agonists/A1_TLR9 (1).fcs
- Figure 3 - figure supplement 1 - source data 1/OPP uptake - all agonists/A1_Unstained.fcs
- Figure 3 - figure supplement 1 - source data 1/OPP uptake - all agonists/A2_CD19 FITC.fcs
- Figure 3 - figure supplement 1 - source data 1/OPP uptake - all agonists/A2_TLR9 (2).fcs
- Figure 3 - figure supplement 1 - source data 1/OPP uptake - all agonists/A3_Click it no OPP.fcs
- Figure 3 - figure supplement 1 - source data 1/OPP uptake - all agonists/A3_TLR9 (3).fcs
- Figure 3 - figure supplement 1 - source data 1/OPP uptake - all agonists/A4_Anti-IgM (1).fcs
- Figure 3 - figure supplement 1 - source data 1/OPP uptake - all agonists/A4_Day 0 (1).fcs
- Figure 3 - figure supplement 1 - source data 1/OPP uptake - all agonists/A5_Anti-IgM (2).fcs
- Figure 3 - figure supplement 1 - source data 1/OPP uptake - all agonists/A5_Day 0 (2).fcs
- Figure 3 - figure supplement 1 - source data 1/OPP uptake - all agonists/A6_Anti-IgM (3).fcs
- Figure 3 - figure supplement 1 - source data 1/OPP uptake - all agonists/A6_Day 0 (3).fcs
- Figure 3 - figure supplement 1 - source data 1/OPP uptake - all agonists/B1_CD40L (1).fcs
- Figure 3 - figure supplement 1 - source data 1/OPP uptake - all agonists/B1_Unstim (1).fcs
- Figure 3 - figure supplement 1 - source data 1/OPP uptake - all agonists/B2_CD40L (2).fcs
- Figure 3 - figure supplement 1 - source data 1/OPP uptake - all agonists/B2_Unstim (2).fcs
- Figure 3 - figure supplement 1 - source data 1/OPP uptake - all agonists/B3_CD40L (3).fcs
- Figure 3 - figure supplement 1 - source data 1/OPP uptake - all agonists/B3_Unstim (3).fcs
- Figure 3 - figure supplement 1 - source data 1/OPP uptake - all agonists/B4_LPS + IL-4 (1).fcs
- Figure 3 - figure supplement 1 - source data 1/OPP uptake - all agonists/B5_LPS + IL-4 (2).fcs
- Figure 3 - figure supplement 1 - source data 1/OPP uptake - all agonists/B6_LPS + IL-4 (3).fcs
- Figure 3 - figure supplement 1 - source data 1/OPP uptake - all agonists/D1_LPS (1).fcs
- Figure 3 - figure supplement 1 - source data 1/OPP uptake - all agonists/D2_LPS (2).fcs
- Figure 3 - figure supplement 1 - source data 1/OPP uptake - all agonists/D3_LPS (3).fcs
- Figure 3 - figure supplement 1 - source data 1/OPP uptake - all agonists/D4_TLR7 (1).fcs
- Figure 3 - figure supplement 1 - source data 1/OPP uptake - all agonists/D5_TLR7 (2).fcs
- Figure 3 - figure supplement 1 - source data 1/OPP uptake - all agonists/D6_TLR7 (3).fcs
