# Supplementary material for: Lipopolysaccharide stimulates dynamic changes in B cell metabolism to promote proliferation
Source: eLife. 2026 May 21;14:RP109093. doi: 10.7554/eLife.109093 (PMC13193715; doi:10.7554/eLife.109093)
Supplement: Figure 4—source data 1. [file elife-109093-fig4-data1.zip]

Archive with 43 entries (38 files):
- Figure 4 - source data 1/
- Figure 4 - source data 1/(D-E) CD98 staining - 24 hour LPS + IL-4 stimulation/
- Figure 4 - source data 1/(D-E) CD98 staining - 24 hour LPS + IL-4 stimulation/24 hours/
- Figure 4 - source data 1/(D-E) CD98 staining - 24 hour LPS + IL-4 stimulation/24 hours/A1_Unstain.fcs
- Figure 4 - source data 1/(D-E) CD98 staining - 24 hour LPS + IL-4 stimulation/24 hours/A2_7AAD.fcs
- Figure 4 - source data 1/(D-E) CD98 staining - 24 hour LPS + IL-4 stimulation/24 hours/A3_CD19 APC.fcs
- Figure 4 - source data 1/(D-E) CD98 staining - 24 hour LPS + IL-4 stimulation/24 hours/A4_CD98 PE.fcs
- Figure 4 - source data 1/(D-E) CD98 staining - 24 hour LPS + IL-4 stimulation/24 hours/A5_CTV.fcs
- Figure 4 - source data 1/(D-E) CD98 staining - 24 hour LPS + IL-4 stimulation/24 hours/A6_IgG1.fcs
- Figure 4 - source data 1/(D-E) CD98 staining - 24 hour LPS + IL-4 stimulation/24 hours/B1_Unstim 1.fcs
- Figure 4 - source data 1/(D-E) CD98 staining - 24 hour LPS + IL-4 stimulation/24 hours/B2_Unstim 2.fcs
- Figure 4 - source data 1/(D-E) CD98 staining - 24 hour LPS + IL-4 stimulation/24 hours/B3_Unstim 3.fcs
- Figure 4 - source data 1/(D-E) CD98 staining - 24 hour LPS + IL-4 stimulation/24 hours/B4_IL-4 1.fcs
- Figure 4 - source data 1/(D-E) CD98 staining - 24 hour LPS + IL-4 stimulation/24 hours/B5_IL-4 2.fcs
- Figure 4 - source data 1/(D-E) CD98 staining - 24 hour LPS + IL-4 stimulation/24 hours/B6_IL-4 3.fcs
- Figure 4 - source data 1/(D-E) CD98 staining - 24 hour LPS + IL-4 stimulation/24 hours/C1_LPS + IL-4 1.fcs
- Figure 4 - source data 1/(D-E) CD98 staining - 24 hour LPS + IL-4 stimulation/24 hours/C2_LPS + IL-4 2.fcs
- Figure 4 - source data 1/(D-E) CD98 staining - 24 hour LPS + IL-4 stimulation/24 hours/C3_LPS + IL-4 3.fcs
- Figure 4 - source data 1/(D-E) CD98 staining - 24 hour LPS + IL-4 stimulation/Day 0/
- Figure 4 - source data 1/(D-E) CD98 staining - 24 hour LPS + IL-4 stimulation/Day 0/A1_Unstained.fcs
- Figure 4 - source data 1/(D-E) CD98 staining - 24 hour LPS + IL-4 stimulation/Day 0/A2_CD19 APC comp.fcs
- Figure 4 - source data 1/(D-E) CD98 staining - 24 hour LPS + IL-4 stimulation/Day 0/A3_CD98 PE comp.fcs
- Figure 4 - source data 1/(D-E) CD98 staining - 24 hour LPS + IL-4 stimulation/Day 0/A4_7AAD comp.fcs
- Figure 4 - source data 1/(D-E) CD98 staining - 24 hour LPS + IL-4 stimulation/Day 0/A5_IgG1 comp.fcs
- Figure 4 - source data 1/(D-E) CD98 staining - 24 hour LPS + IL-4 stimulation/Day 0/A6_CTV comp.fcs
- Figure 4 - source data 1/(D-E) CD98 staining - 24 hour LPS + IL-4 stimulation/Day 0/B1_WT 1.fcs
- Figure 4 - source data 1/(D-E) CD98 staining - 24 hour LPS + IL-4 stimulation/Day 0/B2_WT 2.fcs
- Figure 4 - source data 1/(D-E) CD98 staining - 24 hour LPS + IL-4 stimulation/Day 0/B3_WT 3.fcs
- Figure 4 - source data 1/(F-I) WT vs SLC7A5 proliferation/
- Figure 4 - source data 1/(F-I) WT vs SLC7A5 proliferation/Slc7a5 analysis - proliferation and IgG1.wsp
- Figure 4 - source data 1/(F-I) WT vs SLC7A5 proliferation/Specimen_001_Tube_001 unstained_001.fcs
- Figure 4 - source data 1/(F-I) WT vs SLC7A5 proliferation/Specimen_001_Tube_002 APC comp_002.fcs
- Figure 4 - source data 1/(F-I) WT vs SLC7A5 proliferation/Specimen_001_Tube_003 PE comp_003.fcs
- Figure 4 - source data 1/(F-I) WT vs SLC7A5 proliferation/Specimen_001_Tube_004 FITC comp_004.fcs
- Figure 4 - source data 1/(F-I) WT vs SLC7A5 proliferation/Specimen_001_Tube_005 Viab_005.fcs
- Figure 4 - source data 1/(F-I) WT vs SLC7A5 proliferation/Specimen_001_Tube_006 IgG1 LPS+IL-4 WT1_006.fcs
- Figure 4 - source data 1/(F-I) WT vs SLC7A5 proliferation/Specimen_001_Tube_007 IgG1 LPS+IL-4 WT2_007.fcs
- Figure 4 - source data 1/(F-I) WT vs SLC7A5 proliferation/Specimen_001_Tube_008 IgG1 LPS+IL-4 WT3_008.fcs
- Figure 4 - source data 1/(F-I) WT vs SLC7A5 proliferation/Specimen_001_Tube_009 IgG1 LPS+IL-4 WT4_009.fcs
- Figure 4 - source data 1/(F-I) WT vs SLC7A5 proliferation/Specimen_001_Tube_010 IgG1 LPS+IL-4 KO1_010.fcs
- Figure 4 - source data 1/(F-I) WT vs SLC7A5 proliferation/Specimen_001_Tube_011 IgG1 LPS+IL-4 KO2_011.fcs
- Figure 4 - source data 1/(F-I) WT vs SLC7A5 proliferation/Specimen_001_Tube_012 IgG1 LPS+IL-4 KO3_012.fcs
- Figure 4 - source data 1/(F-I) WT vs SLC7A5 proliferation/Specimen_001_Tube_013 IgG1 LPS+IL-4 KO4_013.fcs
