# Supplementary material for: Lipopolysaccharide stimulates dynamic changes in B cell metabolism to promote proliferation
Source: eLife. 2026 May 21;14:RP109093. doi: 10.7554/eLife.109093 (PMC13193715; doi:10.7554/eLife.109093)
Supplement: Figure 4—source data 1. [file elife-109093-fig4-data1.zip › Figure 4 - source data 1/(F-I) WT vs SLC7A5 proliferation/Slc7a5 analysis - proliferation and IgG1.wsp]

<?xml version="1.0" encoding="UTF-8"?>
 <Workspace version="20.0"  modDate="Wed Oct 15 14:52:08 BST 2025"  clientTimestamp="1760536328991"  flowJoVersion="10.10.0"  drawRowBorders="1"  drawColumnBorders="1"  hideCompNodes="1"  curGroup="All Samples"  groupPaneHeight="189"  xmlns:xsi="http://www.w3.org/2001/XMLSchema-instance"  xmlns:gating="http://www.isac-net.org/std/Gating-ML/v2.0/gating"  xmlns:transforms="http://www.isac-net.org/std/Gating-ML/v2.0/transformations"  xmlns:data-type="http://www.isac-net.org/std/Gating-ML/v2.0/datatypes"  xsi:schemaLocation="http://www.isac-net.org/std/Gating-ML/v2.0/gating http://www.isac-net.org/std/Gating-ML/v2.0/gating/Gating-ML.v2.0.xsd http://www.isac-net.org/std/Gating-ML/v2.0/transformations http://www.isac-net.org/std/Gating-ML/v2.0/gating/Transformations.v2.0.xsd http://www.isac-net.org/std/Gating-ML/v2.0/datatypes http://www.isac-net.org/std/Gating-ML/v2.0/gating/DataTypes.v2.0.xsd "  nonAutoSaveFileName="file:/C:/Users/DCheung/OneDrive%20-%20University%20of%20Dundee/Documents/PhD/PhD/Papers/LPS%20stimulates%20dynamic%20changes%20in%20B%20cell%20metabolism/Re-submission%20(eLIFE)/Raw%20FACS%20files/Figure%204/F-H/Proliferation%20and%20CSR%20SlC7a5%20KO/Slc7a5%20analysis%20-%20proliferation%20and%20IgG1.wsp" >
   <WindowPosition x="583"  y="12"  width="700"  height="678"  displayed="1"  panelState="" />
   <TextTraits font="SansSerif"  size="11"  name=""  style="plain"  color="#000000"  background="#00ffffff"  just="left" />
   <Columns>
     <TColumn width="328" >
       <Property key="fj.appnode.prop.name" />
     </TColumn>
     <TColumn width="169" >
       <Property key="fj.appnode.prop.statistic" />
     </TColumn>
     <TColumn width="168" >
       <Property key="fj.appnode.prop.ncells" />
     </TColumn>
   </Columns>
   <Matrices>
     <transforms:spilloverMatrix spectral="0"  weightOptAlgorithmType="OLS"  prefix="Comp-"  name="Compensation"  editable="0"  color="#bc1900"  version="FlowJo-10.10.0"  status="FINALIZED"  transforms:id="754c20a5-c379-48e7-925b-0427a9d93811"  suffix="" >
       <data-type:parameters>
         <data-type:parameter data-type:name="APC-A"  userProvidedCompInfix="Comp-APC-A" />
         <data-type:parameter data-type:name="FITC-A"  userProvidedCompInfix="Comp-FITC-A" />
         <data-type:parameter data-type:name="PE-A"  userProvidedCompInfix="Comp-PE-A" />
         <data-type:parameter data-type:name="PerCP-Cy5-5-A"  userProvidedCompInfix="Comp-PerCP-Cy5-5-A" />
       </data-type:parameters>
       <transforms:spillover data-type:parameter="APC-A"  userProvidedCompInfix="Comp-APC-A" >
         <transforms:coefficient data-type:parameter="APC-A"  transforms:value="1" />
         <transforms:coefficient data-type:parameter="FITC-A"  transforms:value="-0.0009285315" />
         <transforms:coefficient data-type:parameter="PE-A"  transforms:value="-0.0006294385" />
         <transforms:coefficient data-type:parameter="PerCP-Cy5-5-A"  transforms:value="0.0216985705" />
       </transforms:spillover>
       <transforms:spillover data-type:parameter="FITC-A"  userProvidedCompInfix="Comp-FITC-A" >
         <transforms:coefficient data-type:parameter="APC-A"  transforms:value="0.0004018432" />
         <transforms:coefficient data-type:parameter="FITC-A"  transforms:value="1" />
         <transforms:coefficient data-type:parameter="PE-A"  transforms:value="0.1950008528" />
         <transforms:coefficient data-type:parameter="PerCP-Cy5-5-A"  transforms:value="0.0356864179" />
       </transforms:spillover>
       <transforms:spillover data-type:parameter="PE-A"  userProvidedCompInfix="Comp-PE-A" >
         <transforms:coefficient data-type:parameter="APC-A"  transforms:value="0.0016701587" />
         <transforms:coefficient data-type:parameter="FITC-A"  transforms:value="0.0401024262" />
         <transforms:coefficient data-type:parameter="PE-A"  transforms:value="1" />
         <transforms:coefficient data-type:parameter="PerCP-Cy5-5-A"  transforms:value="0.2460090434" />
       </transforms:spillover>
       <transforms:spillover data-type:parameter="PerCP-Cy5-5-A"  userProvidedCompInfix="Comp-PerCP-Cy5-5-A" >
         <transforms:coefficient data-type:parameter="APC-A"  transforms:value="0.0236752224" />
         <transforms:coefficient data-type:parameter="FITC-A"  transforms:value="-0.0041457696" />
         <transforms:coefficient data-type:parameter="PE-A"  transforms:value="0.0311088136" />
         <transforms:coefficient data-type:parameter="PerCP-Cy5-5-A"  transforms:value="1" />
       </transforms:spillover>
       <SSM isCalculated="1" >
         <Parameters>
           <Parameter name="Comp-APC-A"  description=""  index="0" />
           <Parameter name="Comp-FITC-A"  description=""  index="1" />
           <Parameter name="Comp-PE-A"  description=""  index="2" />
           <Parameter name="Comp-PerCP-Cy5-5-A"  description=""  index="3" />
         </Parameters>
         <Coefficients>
           <coeff row="0"  col="0"  value="0" />
           <coeff row="0"  col="1"  value="0.453544" />
           <coeff row="0"  col="2"  value="0.274279" />
           <coeff row="0"  col="3"  value="1.04595" />
           <coeff row="1"  col="0"  value="0.108764" />
           <coeff row="1"  col="1"  value="0" />
           <coeff row="1"  col="2"  value="1.6787" />
           <coeff row="1"  col="3"  value="1.31201" />
           <coeff row="2"  col="0"  value="0.445431" />
           <coeff row="2"  col="1"  value="2.55733" />
           <coeff row="2"  col="2"  value="0" />
           <coeff row="2"  col="3"  value="4.51858" />
           <coeff row="3"  col="0"  value="0.973215" />
           <coeff row="3"  col="1"  value="1.47998" />
           <coeff row="3"  col="2"  value="1.45036" />
           <coeff row="3"  col="3"  value="0" />
         </Coefficients>
       </SSM>
       <DSSM isCalculated="1" >
         <Parameters>
           <Parameter name="Comp-APC-A"  description=""  index="0" />
           <Parameter name="Comp-FITC-A"  description=""  index="1" />
           <Parameter name="Comp-PE-A"  description=""  index="2" />
           <Parameter name="Comp-PerCP-Cy5-5-A"  description=""  index="3" />
         </Parameters>
         <Coefficients>
           <coeff row="0"  col="0"  value="0" />
           <coeff row="0"  col="1"  value="92.6727" />
           <coeff row="0"  col="2"  value="56.0435" />
           <coeff row="0"  col="3"  value="213.719" />
           <coeff row="1"  col="0"  value="15.0737" />
           <coeff row="1"  col="1"  value="0" />
           <coeff row="1"  col="2"  value="232.652" />
           <coeff row="1"  col="3"  value="181.833" />
           <coeff row="2"  col="0"  value="21.3978" />
           <coeff row="2"  col="1"  value="122.85" />
           <coeff row="2"  col="2"  value="0" />
           <coeff row="2"  col="3"  value="217.066" />
           <coeff row="3"  col="0"  value="124.429" />
           <coeff row="3"  col="1"  value="189.22" />
           <coeff row="3"  col="2"  value="185.434" />
           <coeff row="3"  col="3"  value="0" />
         </Coefficients>
       </DSSM>
     </transforms:spilloverMatrix>
     <transforms:spilloverMatrix spectral="0"  weightOptAlgorithmType="OLS"  prefix="Comp-"  name="Compensation-copy"  editable="1"  color="#00ccff"  version="FlowJo-10.10.0"  status="FINALIZED"  transforms:id="6526cf2d-9e42-414c-bf97-8fa057ec8f2d"  suffix="" >
       <data-type:parameters>
         <data-type:parameter data-type:name="APC-A"  userProvidedCompInfix="Comp-APC-A" />
         <data-type:parameter data-type:name="FITC-A"  userProvidedCompInfix="Comp-FITC-A" />
         <data-type:parameter data-type:name="PE-A"  userProvidedCompInfix="Comp-PE-A" />
         <data-type:parameter data-type:name="PerCP-Cy5-5-A"  userProvidedCompInfix="Comp-PerCP-Cy5-5-A" />
       </data-type:parameters>
       <transforms:spillover data-type:parameter="APC-A"  userProvidedCompInfix="Comp-APC-A" >
         <transforms:coefficient data-type:parameter="APC-A"  transforms:value="1" />
         <transforms:coefficient data-type:parameter="FITC-A"  transforms:value="-0.0009285315" />
         <transforms:coefficient data-type:parameter="PE-A"  transforms:value="-0.0006294385" />
         <transforms:coefficient data-type:parameter="PerCP-Cy5-5-A"  transforms:value="0.0216985705" />
       </transforms:spillover>
       <transforms:spillover data-type:parameter="FITC-A"  userProvidedCompInfix="Comp-FITC-A" >
         <transforms:coefficient data-type:parameter="APC-A"  transforms:value="0.0004018432" />
         <transforms:coefficient data-type:parameter="FITC-A"  transforms:value="1" />
         <transforms:coefficient data-type:parameter="PE-A"  transforms:value="0.1950008528" />
         <transforms:coefficient data-type:parameter="PerCP-Cy5-5-A"  transforms:value="0.0356864179" />
       </transforms:spillover>
       <transforms:spillover data-type:parameter="PE-A"  userProvidedCompInfix="Comp-PE-A" >
         <transforms:coefficient data-type:parameter="APC-A"  transforms:value="0.0016701587" />
         <transforms:coefficient data-type:parameter="FITC-A"  transforms:value="0.0401024262" />
         <transforms:coefficient data-type:parameter="PE-A"  transforms:value="1" />
         <transforms:coefficient data-type:parameter="PerCP-Cy5-5-A"  transforms:value="0.2460090434" />
       </transforms:spillover>
       <transforms:spillover data-type:parameter="PerCP-Cy5-5-A"  userProvidedCompInfix="Comp-PerCP-Cy5-5-A" >
         <transforms:coefficient data-type:parameter="APC-A"  transforms:value="0.0236752224" />
         <transforms:coefficient data-type:parameter="FITC-A"  transforms:value="0" />
         <transforms:coefficient data-type:parameter="PE-A"  transforms:value="0.0311088136" />
         <transforms:coefficient data-type:parameter="PerCP-Cy5-5-A"  transforms:value="1" />
       </transforms:spillover>
     </transforms:spilloverMatrix>
   </Matrices>
   <Cytometers>
     <Cytometer name="DIVA"  cyt="FACSCantoII"  useFCS3="1"  extraNegs="0"  widthBasis="-100"  linMin="0"  logMin="3"  linMax="262144"  logMax="262144"  linearRescale="1"  logRescale="1"  linFromKW="1"  logFromKW="1"  useGain="0"  useTransform="1"  transformType="BIEX"  manufacturer=""  serialnumber=""  homepage="workspaces-and-samples/flowjo-and-your-cytometer/ws-cytometer-bd/"  icon="bd.PNG" >
       <LinParams>
         <Param>time</Param>
       </LinParams>
       <LogParams/>
       <FilterParams/>
       <TransformStore>
         <MatrixID matrixId="6526cf2d-9e42-414c-bf97-8fa057ec8f2d" >
           <Transforms>
             <transforms:biex transforms:length="256"  transforms:maxRange="262144"  transforms:neg="0"  transforms:width="-100"  transforms:pos="4.418539922" >
               <data-type:parameter data-type:name="APC-A" />
             </transforms:biex>
             <transforms:linear transforms:minRange="0"  transforms:maxRange="262144"  gain="1" >
               <data-type:parameter data-type:name="FSC-W" />
             </transforms:linear>
             <transforms:biex transforms:length="256"  transforms:maxRange="262144.0000000001"  transforms:neg="0.1"  transforms:width="-3.9810717055"  transforms:pos="4.418539922" >
               <data-type:parameter data-type:name="BV421-A" />
             </transforms:biex>
             <transforms:biex transforms:length="256"  transforms:maxRange="262144"  transforms:neg="1"  transforms:width="-100"  transforms:pos="4.418539922" >
               <data-type:parameter data-type:name="PerCP-Cy5-5-A" />
             </transforms:biex>
             <transforms:linear transforms:minRange="0"  transforms:maxRange="262144"  gain="1" >
               <data-type:parameter data-type:name="SSC-W" />
             </transforms:linear>
             <transforms:biex transforms:length="256"  transforms:maxRange="262144"  transforms:neg="0"  transforms:width="-10"  transforms:pos="4.6" >
               <data-type:parameter data-type:name="FITC-A" />
             </transforms:biex>
             <transforms:linear transforms:minRange="0"  transforms:maxRange="262144"  gain="1" >
               <data-type:parameter data-type:name="FSC-A" />
             </transforms:linear>
             <transforms:biex transforms:length="256"  transforms:maxRange="262144"  transforms:neg="0"  transforms:width="-100"  transforms:pos="4.418539922" >
               <data-type:parameter data-type:name="PE-A" />
             </transforms:biex>
             <transforms:linear transforms:minRange="-0"  transforms:maxRange="262144"  gain="1" >
               <data-type:parameter data-type:name="SSC-A" />
             </transforms:linear>
           </Transforms>
         </MatrixID>
       </TransformStore>
     </Cytometer>
   </Cytometers>
   <Groups>
     <GroupNode name="All Samples"  annotation=""  owningGroup="All Samples"  expanded="1"  sortPriority="10"  count="-1" >
       <Graph smoothing="0"  backColor="#ffffff"  foreColor="#000000"  type="Pseudocolor"  fast="1" >
         <Axis dimension="x"  name=""  label=""  auto="auto" />
         <Axis dimension="y"  name=""  label=""  auto="auto" />
         <GraphSettings level="5%"  smoothingHighResolution="1"  contourHighResolution="1"  histogramSmoothingCount="0"  graphResolution="256"  showOutliers="0"  drawLargeDots="0"  dotsToDraw="8000"  tint="le.chartfill.tinted.40"  lineWeight="le.lineweight.normal"  lineStyle="le.linestyle.solid" />
         <GraphEnvironment showGrid="0"  showAxes="tnlTNL"  showGates="1"  showFreqOnPlots="1"  showGateNameOnPlots="1"  showMedians="0"  showUncomped="0"  addEventParam="0"  lastYAxisName="" >
           <TextTraits font="SansSerif"  size="11"  name="Labels"  style="plain"  color="#000000"  background="#00ffffff"  just="left" />
           <TextTraits font="SansSerif"  size="11"  name="LayoutGates"  style="plain"  color="#000000"  background="#00ffffff"  just="left" />
           <TextTraits font="SansSerif"  size="9"  name="Numbers"  style="plain"  color="#000000"  background="#00ffffff"  just="left" />
           <TextTraits font="SansSerif"  size="9"  name="Legend"  style="plain"  color="#000000"  background="#00ffffff"  just="left" />
         </GraphEnvironment>
       </Graph>
       <Subpopulations>
         <Population name="Lymphocytes"  annotation=""  owningGroup="All Samples"  expanded="1"  sortPriority="10"  count="6290" >
           <Graph smoothing="0"  backColor="#ffffff"  foreColor="#000000"  heatMapStatParameter="FITC-A"  type="Pseudocolor"  fast="1" >
             <Axis dimension="x"  name="FSC-A"  label=""  auto="auto" />
             <Axis dimension="y"  name="SSC-A"  label=""  auto="auto" />
             <GraphSettings level="5%"  smoothingHighResolution="1"  contourHighResolution="1"  histogramSmoothingCount="0"  graphResolution="256"  showOutliers="0"  drawLargeDots="0"  dotsToDraw="8000"  tint="le.chartfill.tinted.40"  lineWeight="le.lineweight.normal"  lineStyle="le.linestyle.solid" />
             <GraphEnvironment showGrid="0"  showAxes="tnlTNL"  showGates="1"  showFreqOnPlots="1"  showGateNameOnPlots="1"  showMedians="0"  showUncomped="0"  addEventParam="0"  lastYAxisName="" >
               <TextTraits font="SansSerif"  size="11"  name="Labels"  style="plain"  color="#000000"  background="#00ffffff"  just="left" />
               <TextTraits font="SansSerif"  size="11"  name="LayoutGates"  style="plain"  color="#000000"  background="#00ffffff"  just="left" />
               <TextTraits font="SansSerif"  size="9"  name="Numbers"  style="plain"  color="#000000"  background="#00ffffff"  just="left" />
               <TextTraits font="SansSerif"  size="9"  name="Legend"  style="plain"  color="#000000"  background="#00ffffff"  just="left" />
               <WindowPosition x="0"  y="0"  width="390"  height="582"  displayed="1"  panelState="---" />
             </GraphEnvironment>
           </Graph>
           <Gate gating:id="ID563478061" >
             <gating:PolygonGate eventsInside="1"  annoOffsetX="46"  annoOffsetY="-136"  tint="#000000"  isTinted="0"  lineWeight="Normal"  userDefined="1"  quadId="-1"  gateResolution="256" >
               <gating:dimension>
                 <data-type:fcs-dimension data-type:name="FSC-A" />
               </gating:dimension>
               <gating:dimension>
                 <data-type:fcs-dimension data-type:name="SSC-A" />
               </gating:dimension>
               <gating:vertex>
                 <gating:coordinate data-type:value="133274.8907563025" />
                 <gating:coordinate data-type:value="106307.2442396313" />
               </gating:vertex>
               <gating:vertex>
                 <gating:coordinate data-type:value="62782.3865546219" />
                 <gating:coordinate data-type:value="26576.8110599078" />
               </gating:vertex>
               <gating:vertex>
                 <gating:coordinate data-type:value="87014.1848739496" />
                 <gating:coordinate data-type:value="13288.4055299539" />
               </gating:vertex>
               <gating:vertex>
                 <gating:coordinate data-type:value="207071.731092437" />
                 <gating:coordinate data-type:value="49529.5115207373" />
               </gating:vertex>
               <gating:vertex>
                 <gating:coordinate data-type:value="221390.5210084034" />
                 <gating:coordinate data-type:value="105099.2073732719" />
               </gating:vertex>
               <gating:vertex>
                 <gating:coordinate data-type:value="174028.3697478992" />
                 <gating:coordinate data-type:value="119595.6497695853" />
               </gating:vertex>
             </gating:PolygonGate>
           </Gate>
           <Subpopulations>
             <Population name="Single Cells"  annotation=""  owningGroup="All Samples"  expanded="1"  sortPriority="10"  count="8506" >
               <Graph smoothing="0"  backColor="#ffffff"  foreColor="#000000"  heatMapStatParameter="FITC-A"  type="Pseudocolor"  fast="1" >
                 <Axis dimension="x"  name="FSC-A"  label=""  auto="auto" />
                 <Axis dimension="y"  name="FSC-W"  label=""  auto="auto" />
                 <GraphSettings level="5%"  smoothingHighResolution="1"  contourHighResolution="1"  histogramSmoothingCount="0"  graphResolution="256"  showOutliers="0"  drawLargeDots="0"  dotsToDraw="8000"  tint="le.chartfill.tinted.40"  lineWeight="le.lineweight.normal"  lineStyle="le.linestyle.solid" />
                 <GraphEnvironment showGrid="0"  showAxes="tnlTNL"  showGates="1"  showFreqOnPlots="1"  showGateNameOnPlots="1"  showMedians="0"  showUncomped="0"  addEventParam="0"  lastYAxisName="" >
                   <TextTraits font="SansSerif"  size="11"  name="Labels"  style="plain"  color="#000000"  background="#00ffffff"  just="left" />
                   <TextTraits font="SansSerif"  size="11"  name="LayoutGates"  style="plain"  color="#000000"  background="#00ffffff"  just="left" />
                   <TextTraits font="SansSerif"  size="9"  name="Numbers"  style="plain"  color="#000000"  background="#00ffffff"  just="left" />
                   <TextTraits font="SansSerif"  size="9"  name="Legend"  style="plain"  color="#000000"  background="#00ffffff"  just="left" />
                   <WindowPosition x="0"  y="0"  width="390"  height="582"  displayed="1"  panelState="---" />
                 </GraphEnvironment>
               </Graph>
               <Gate gating:id="ID650174249"  gating:parent_id="ID563478061" >
                 <gating:PolygonGate eventsInside="1"  annoOffsetX="72"  annoOffsetY="-104"  tint="#000000"  isTinted="0"  lineWeight="Normal"  userDefined="1"  quadId="-1"  gateResolution="256" >
                   <gating:dimension>
                     <data-type:fcs-dimension data-type:name="FSC-A" />
                   </gating:dimension>
                   <gating:dimension>
                     <data-type:fcs-dimension data-type:name="FSC-W" />
                   </gating:dimension>
                   <gating:vertex>
                     <gating:coordinate data-type:value="60579.4957983193" />
                     <gating:coordinate data-type:value="77314.3594470046" />
                   </gating:vertex>
                   <gating:vertex>
                     <gating:coordinate data-type:value="61680.9411764706" />
                     <gating:coordinate data-type:value="84562.5806451613" />
                   </gating:vertex>
                   <gating:vertex>
                     <gating:coordinate data-type:value="69391.0588235294" />
                     <gating:coordinate data-type:value="101475.0967741935" />
                   </gating:vertex>
                   <gating:vertex>
                     <gating:coordinate data-type:value="203767.3949579832" />
                     <gating:coordinate data-type:value="128051.9078341014" />
                   </gating:vertex>
                   <gating:vertex>
                     <gating:coordinate data-type:value="216984.7394957983" />
                     <gating:coordinate data-type:value="112347.4285714286" />
                   </gating:vertex>
                   <gating:vertex>
                     <gating:coordinate data-type:value="69391.0588235294" />
                     <gating:coordinate data-type:value="74898.2857142857" />
                   </gating:vertex>
                 </gating:PolygonGate>
               </Gate>
               <Subpopulations>
                 <Population name="Live cells"  annotation=""  owningGroup="All Samples"  expanded="1"  sortPriority="10"  count="5356" >
                   <Graph smoothing="0"  backColor="#ffffff"  foreColor="#000000"  heatMapStatParameter="FITC-A"  type="Pseudocolor"  fast="1" >
                     <Axis dimension="x"  name="FSC-A"  label=""  auto="auto" />
                     <Axis dimension="y"  name="Comp-PerCP-Cy5-5-A"  label=""  auto="auto" />
                     <GraphSettings level="5%"  smoothingHighResolution="1"  contourHighResolution="1"  histogramSmoothingCount="0"  graphResolution="256"  showOutliers="0"  drawLargeDots="0"  dotsToDraw="8000"  tint="le.chartfill.tinted.40"  lineWeight="le.lineweight.normal"  lineStyle="le.linestyle.solid" />
                     <GraphEnvironment showGrid="0"  showAxes="tnlTNL"  showGates="1"  showFreqOnPlots="1"  showGateNameOnPlots="1"  showMedians="0"  showUncomped="0"  addEventParam="0"  lastYAxisName="" >
                       <TextTraits font="SansSerif"  size="11"  name="Labels"  style="plain"  color="#000000"  background="#00ffffff"  just="left" />
                       <TextTraits font="SansSerif"  size="11"  name="LayoutGates"  style="plain"  color="#000000"  background="#00ffffff"  just="left" />
                       <TextTraits font="SansSerif"  size="9"  name="Numbers"  style="plain"  color="#000000"  background="#00ffffff"  just="left" />
                       <TextTraits font="SansSerif"  size="9"  name="Legend"  style="plain"  color="#000000"  background="#00ffffff"  just="left" />
                       <WindowPosition x="146"  y="27"  width="390"  height="582"  displayed="1"  panelState="---" />
                     </GraphEnvironment>
                   </Graph>
                   <Gate gating:id="ID86260261"  gating:parent_id="ID650174249" >
                     <gating:PolygonGate eventsInside="1"  annoOffsetX="72"  annoOffsetY="-125"  tint="#000000"  isTinted="0"  lineWeight="Normal"  userDefined="1"  quadId="-1"  gateResolution="256" >
                       <gating:dimension>
                         <data-type:fcs-dimension data-type:name="FSC-A" />
                       </gating:dimension>
                       <gating:dimension>
                         <data-type:fcs-dimension data-type:name="Comp-PerCP-Cy5-5-A" />
                       </gating:dimension>
                       <gating:vertex>
                         <gating:coordinate data-type:value="64985.2773109244" />
                         <gating:coordinate data-type:value="-8046.3645146634" />
                       </gating:vertex>
                       <gating:vertex>
                         <gating:coordinate data-type:value="67188.1680672269" />
                         <gating:coordinate data-type:value="1771.9688747131" />
                       </gating:vertex>
                       <gating:vertex>
                         <gating:coordinate data-type:value="186144.268907563" />
                         <gating:coordinate data-type:value="8427.4835823191" />
                       </gating:vertex>
                       <gating:vertex>
                         <gating:coordinate data-type:value="220289.0756302521" />
                         <gating:coordinate data-type:value="2111.3963774379" />
                       </gating:vertex>
                       <gating:vertex>
                         <gating:coordinate data-type:value="209274.6218487395" />
                         <gating:coordinate data-type:value="207.1701452991" />
                       </gating:vertex>
                       <gating:vertex>
                         <gating:coordinate data-type:value="236810.756302521" />
                         <gating:coordinate data-type:value="-8046.3645146634" />
                       </gating:vertex>
                       <gating:vertex>
                         <gating:coordinate data-type:value="102434.4201680672" />
                         <gating:coordinate data-type:value="-8471.5515166776" />
                       </gating:vertex>
                     </gating:PolygonGate>
                   </Gate>
                   <Subpopulations>
                     <Population name="B cells"  annotation=""  owningGroup="All Samples"  expanded="1"  sortPriority="10"  count="5213" >
                       <Graph smoothing="0"  backColor="#ffffff"  foreColor="#000000"  heatMapStatParameter="FITC-A"  type="Pseudocolor"  fast="1" >
                         <Axis dimension="x"  name="FSC-A"  label=""  auto="auto" />
                         <Axis dimension="y"  name="Comp-APC-A"  label=""  auto="auto" />
                         <GraphSettings level="5%"  smoothingHighResolution="1"  contourHighResolution="1"  histogramSmoothingCount="0"  graphResolution="256"  showOutliers="0"  drawLargeDots="0"  dotsToDraw="8000"  tint="le.chartfill.tinted.40"  lineWeight="le.lineweight.normal"  lineStyle="le.linestyle.solid" />
                         <GraphEnvironment showGrid="0"  showAxes="tnlTNL"  showGates="1"  showFreqOnPlots="1"  showGateNameOnPlots="1"  showMedians="0"  showUncomped="0"  addEventParam="0"  lastYAxisName="" >
                           <TextTraits font="SansSerif"  size="11"  name="Labels"  style="plain"  color="#000000"  background="#00ffffff"  just="left" />
                           <TextTraits font="SansSerif"  size="11"  name="LayoutGates"  style="plain"  color="#000000"  background="#00ffffff"  just="left" />
                           <TextTraits font="SansSerif"  size="9"  name="Numbers"  style="plain"  color="#000000"  background="#00ffffff"  just="left" />
                           <TextTraits font="SansSerif"  size="9"  name="Legend"  style="plain"  color="#000000"  background="#00ffffff"  just="left" />
                           <WindowPosition x="146"  y="28"  width="390"  height="582"  displayed="1"  panelState="---" />
                         </GraphEnvironment>
                       </Graph>
                       <Gate gating:id="ID1684937176"  gating:parent_id="ID86260261" >
                         <gating:RectangleGate eventsInside="1"  annoOffsetX="0"  annoOffsetY="0"  tint="#000000"  isTinted="0"  lineWeight="Normal"  userDefined="1"  percentX="0"  percentY="0" >
                           <gating:dimension gating:min="34144.80672268908"  gating:max="256636.7731092437" >
                             <data-type:fcs-dimension data-type:name="FSC-A" />
                           </gating:dimension>
                           <gating:dimension gating:min="2150.0045004270532"  gating:max="199163.6376152467" >
                             <data-type:fcs-dimension data-type:name="Comp-APC-A" />
                           </gating:dimension>
                         </gating:RectangleGate>
                       </Gate>
                       <Subpopulations>
                         <Population name="IgD"  annotation=""  owningGroup="All Samples"  expanded="1"  sortPriority="10"  count="3257" >
                           <Graph smoothing="0"  backColor="#ffffff"  foreColor="#000000"  heatMapStatParameter="FITC-A"  type="Pseudocolor"  fast="1" >
                             <Axis dimension="x"  name="FSC-A"  label=""  auto="auto" />
                             <Axis dimension="y"  name="Comp-PE-A"  label=""  auto="auto" />
                             <GraphSettings level="5%"  smoothingHighResolution="1"  contourHighResolution="1"  histogramSmoothingCount="0"  graphResolution="256"  showOutliers="0"  drawLargeDots="0"  dotsToDraw="8000"  tint="le.chartfill.tinted.40"  lineWeight="le.lineweight.normal"  lineStyle="le.linestyle.solid" />
                             <GraphEnvironment showGrid="0"  showAxes="tnlTNL"  showGates="1"  showFreqOnPlots="1"  showGateNameOnPlots="1"  showMedians="0"  showUncomped="0"  addEventParam="0"  lastYAxisName="" >
                               <TextTraits font="SansSerif"  size="11"  name="Labels"  style="plain"  color="#000000"  background="#00ffffff"  just="left" />
                               <TextTraits font="SansSerif"  size="11"  name="LayoutGates"  style="plain"  color="#000000"  background="#00ffffff"  just="left" />
                               <TextTraits font="SansSerif"  size="9"  name="Numbers"  style="plain"  color="#000000"  background="#00ffffff"  just="left" />
                               <TextTraits font="SansSerif"  size="9"  name="Legend"  style="plain"  color="#000000"  background="#00ffffff"  just="left" />
                               <WindowPosition x="110"  y="79"  width="390"  height="582"  displayed="1"  panelState="---" />
                             </GraphEnvironment>
                           </Graph>
                           <Gate gating:id="ID1778710510"  gating:parent_id="ID1684937176" >
                             <gating:RectangleGate eventsInside="1"  annoOffsetX="0"  annoOffsetY="0"  tint="#000000"  isTinted="0"  lineWeight="Normal"  userDefined="1"  percentX="0"  percentY="0" >
                               <gating:dimension gating:min="35246.252100840335"  gating:max="236810.756302521" >
                                 <data-type:fcs-dimension data-type:name="FSC-A" />
                               </gating:dimension>
                               <gating:dimension gating:min="1128.503579888977"  gating:max="165297.264393893" >
                                 <data-type:fcs-dimension data-type:name="Comp-PE-A" />
                               </gating:dimension>
                             </gating:RectangleGate>
                           </Gate>
                         </Population>
                         <Population name="IgG1+"  annotation=""  owningGroup="All Samples"  expanded="1"  sortPriority="10"  count="751" >
                           <Graph smoothing="0"  backColor="#ffffff"  foreColor="#000000"  heatMapStatParameter="FITC-A"  type="Pseudocolor"  fast="1" >
                             <Axis dimension="x"  name="BV421-A"  label=""  auto="auto" />
                             <Axis dimension="y"  name="Comp-FITC-A"  label=""  auto="auto" />
                             <GraphSettings level="5%"  smoothingHighResolution="1"  contourHighResolution="1"  histogramSmoothingCount="0"  graphResolution="256"  showOutliers="0"  drawLargeDots="0"  dotsToDraw="8000"  tint="le.chartfill.tinted.40"  lineWeight="le.lineweight.normal"  lineStyle="le.linestyle.solid" />
                             <GraphEnvironment showGrid="0"  showAxes="tnlTNL"  showGates="1"  showFreqOnPlots="1"  showGateNameOnPlots="1"  showMedians="0"  showUncomped="0"  addEventParam="0"  lastYAxisName="" >
                               <TextTraits font="SansSerif"  size="11"  name="Labels"  style="plain"  color="#000000"  background="#00ffffff"  just="left" />
                               <TextTraits font="SansSerif"  size="11"  name="LayoutGates"  style="plain"  color="#000000"  background="#00ffffff"  just="left" />
                               <TextTraits font="SansSerif"  size="9"  name="Numbers"  style="plain"  color="#000000"  background="#00ffffff"  just="left" />
                               <TextTraits font="SansSerif"  size="9"  name="Legend"  style="plain"  color="#000000"  background="#00ffffff"  just="left" />
                               <WindowPosition x="110"  y="80"  width="390"  height="582"  displayed="1"  panelState="---" />
                             </GraphEnvironment>
                           </Graph>
                           <Gate gating:id="ID1251820560"  gating:parent_id="ID1684937176" >
                             <gating:RectangleGate eventsInside="1"  annoOffsetX="0"  annoOffsetY="0"  tint="#000000"  isTinted="0"  lineWeight="Normal"  userDefined="1"  percentX="0"  percentY="0" >
                               <gating:dimension gating:min="39.39131907434448"  gating:max="54251.79654605824" >
                                 <data-type:fcs-dimension data-type:name="BV421-A" />
                               </gating:dimension>
                               <gating:dimension gating:min="4417.092024630358"  gating:max="132426.26687099322" >
                                 <data-type:fcs-dimension data-type:name="Comp-FITC-A" />
                               </gating:dimension>
                             </gating:RectangleGate>
                           </Gate>
                           <Subpopulations>
                             <Statistic name="fj.stat.freqofparent"  annotation=""  owningGroup="All Samples"  expanded="1"  sortPriority="5"  ancestor=""  correlate=""  value="NaN" />
                           </Subpopulations>
                         </Population>
                       </Subpopulations>
                     </Population>
                   </Subpopulations>
                 </Population>
               </Subpopulations>
             </Population>
           </Subpopulations>
         </Population>
       </Subpopulations>
       <Group name="All Samples"  live="1"  role="ws.group.dlog.test"  key=""  synchronized="0"  foreground="#000000"  fontStyle="bold" >
         <Criteria/>
         <SampleRefs>
           <SampleRef sampleID="2" />
           <SampleRef sampleID="3" />
           <SampleRef sampleID="4" />
           <SampleRef sampleID="5" />
           <SampleRef sampleID="1" />
           <SampleRef sampleID="7" />
           <SampleRef sampleID="8" />
           <SampleRef sampleID="9" />
           <SampleRef sampleID="10" />
           <SampleRef sampleID="11" />
           <SampleRef sampleID="12" />
           <SampleRef sampleID="13" />
           <SampleRef sampleID="6" />
         </SampleRefs>
         <Keywords/>
       </Group>
     </GroupNode>
     <GroupNode name="Compensation"  annotation=""  owningGroup="Compensation"  expanded="1"  sortPriority="10"  count="-1" >
       <Graph smoothing="0"  backColor="#ffffff"  foreColor="#000000"  type="Pseudocolor"  fast="1" >
         <Axis dimension="x"  name=""  label=""  auto="auto" />
         <Axis dimension="y"  name=""  label=""  auto="auto" />
         <GraphSettings level="5%"  smoothingHighResolution="1"  contourHighResolution="1"  histogramSmoothingCount="0"  graphResolution="256"  showOutliers="0"  drawLargeDots="0"  dotsToDraw="8000"  tint="le.chartfill.tinted.40"  lineWeight="le.lineweight.normal"  lineStyle="le.linestyle.solid" />
         <GraphEnvironment showGrid="0"  showAxes="tnlTNL"  showGates="1"  showFreqOnPlots="1"  showGateNameOnPlots="1"  showMedians="0"  showUncomped="0"  addEventParam="0"  lastYAxisName="" >
           <TextTraits font="SansSerif"  size="11"  name="Labels"  style="plain"  color="#000000"  background="#00ffffff"  just="left" />
           <TextTraits font="SansSerif"  size="11"  name="LayoutGates"  style="plain"  color="#000000"  background="#00ffffff"  just="left" />
           <TextTraits font="SansSerif"  size="9"  name="Numbers"  style="plain"  color="#000000"  background="#00ffffff"  just="left" />
           <TextTraits font="SansSerif"  size="9"  name="Legend"  style="plain"  color="#000000"  background="#00ffffff"  just="left" />
         </GraphEnvironment>
       </Graph>
       <Subpopulations>
         <Compensation name="Compensation"  annotation=""  owningGroup="Compensation"  expanded="1"  sortPriority="7"  compensationGroup="Compensation"  color="#bc1900"  status="FINALIZED" >
           <ParameterList>
             <Parameter parameterName="APC-A"  userProvidedCompInfix=""  negativeSample="2"  negativeGate="Lymphocytes"  positiveSample="3"  positiveGate="Lymphocytes/APC-A+"  negativeEdited="1"  positiveEdited="1"  displayed="1"  positiveMedian="41833.1328125"  positiveCV="67.080703735"  negativeMedian="91.236907959"  negativeCV="89.818763733"  separationIndex="464.734696512" />
             <Parameter parameterName="FITC-A"  userProvidedCompInfix=""  negativeSample="2"  negativeGate="Lymphocytes"  positiveSample="5"  positiveGate="Lymphocytes/FITC-A+"  negativeEdited="1"  positiveEdited="1"  displayed="1"  positiveMedian="19816.431640625"  positiveCV="70.507919312"  negativeMedian="563.398193359"  negativeCV="39.849494934"  separationIndex="483.1437256395" />
             <Parameter parameterName="PE-A"  userProvidedCompInfix=""  negativeSample="2"  negativeGate="Lymphocytes"  positiveSample="4"  positiveGate="Lymphocytes/PE-A+"  negativeEdited="1"  positiveEdited="1"  displayed="1"  positiveMedian="2712.353515625"  positiveCV="194.182357788"  negativeMedian="397.746673584"  negativeCV="43.854484558"  separationIndex="52.779250865" />
             <Parameter parameterName="PerCP-Cy5-5-A"  userProvidedCompInfix=""  negativeSample="2"  negativeGate="Lymphocytes"  positiveSample="1"  positiveGate="Lymphocytes/PerCP-Cy5-5-A+"  negativeEdited="1"  positiveEdited="1"  displayed="1"  positiveMedian="16811.173828125"  positiveCV="55.538879395"  negativeMedian="434.023986816"  negativeCV="60.860416412"  separationIndex="269.0936212208" />
           </ParameterList>
           <transforms:spilloverMatrix spectral="0"  weightOptAlgorithmType="OLS"  prefix="Comp-"  name="Compensation"  editable="0"  color="#bc1900"  version="FlowJo-10.10.0"  status="FINALIZED"  transforms:id="5ff1f8c4-e9ef-49a1-a21c-e1b36e5e4431"  suffix="" >
             <data-type:parameters>
               <data-type:parameter data-type:name="APC-A"  userProvidedCompInfix="Comp-APC-A" />
               <data-type:parameter data-type:name="FITC-A"  userProvidedCompInfix="Comp-FITC-A" />
               <data-type:parameter data-type:name="PE-A"  userProvidedCompInfix="Comp-PE-A" />
               <data-type:parameter data-type:name="PerCP-Cy5-5-A"  userProvidedCompInfix="Comp-PerCP-Cy5-5-A" />
             </data-type:parameters>
             <transforms:spillover data-type:parameter="APC-A"  userProvidedCompInfix="Comp-APC-A" >
               <transforms:coefficient data-type:parameter="APC-A"  transforms:value="1" />
               <transforms:coefficient data-type:parameter="FITC-A"  transforms:value="-0.0009212074" />
               <transforms:coefficient data-type:parameter="PE-A"  transforms:value="-0.0006294385" />
               <transforms:coefficient data-type:parameter="PerCP-Cy5-5-A"  transforms:value="0.02168765" />
             </transforms:spillover>
             <transforms:spillover data-type:parameter="FITC-A"  userProvidedCompInfix="Comp-FITC-A" >
               <transforms:coefficient data-type:parameter="APC-A"  transforms:value="0.0004016447" />
               <transforms:coefficient data-type:parameter="FITC-A"  transforms:value="1" />
               <transforms:coefficient data-type:parameter="PE-A"  transforms:value="0.1949045244" />
               <transforms:coefficient data-type:parameter="PerCP-Cy5-5-A"  transforms:value="0.0356340173" />
             </transforms:spillover>
             <transforms:spillover data-type:parameter="PE-A"  userProvidedCompInfix="Comp-PE-A" >
               <transforms:coefficient data-type:parameter="APC-A"  transforms:value="0.0016701587" />
               <transforms:coefficient data-type:parameter="FITC-A"  transforms:value="0.0399029669" />
               <transforms:coefficient data-type:parameter="PE-A"  transforms:value="1" />
               <transforms:coefficient data-type:parameter="PerCP-Cy5-5-A"  transforms:value="0.2454586448" />
             </transforms:spillover>
             <transforms:spillover data-type:parameter="PerCP-Cy5-5-A"  userProvidedCompInfix="Comp-PerCP-Cy5-5-A" >
               <transforms:coefficient data-type:parameter="APC-A"  transforms:value="0.0237272213" />
               <transforms:coefficient data-type:parameter="FITC-A"  transforms:value="-0.0041039348" />
               <transforms:coefficient data-type:parameter="PE-A"  transforms:value="0.0311771393" />
               <transforms:coefficient data-type:parameter="PerCP-Cy5-5-A"  transforms:value="1" />
             </transforms:spillover>
             <CSM isCalculated="1" >
               <Parameters>
                 <Parameter name="APC-A"  description=""  index="0" />
                 <Parameter name="FITC-A"  description=""  index="0" />
                 <Parameter name="PE-A"  description=""  index="0" />
                 <Parameter name="PerCP-Cy5-5-A"  description=""  index="0" />
               </Parameters>
               <Coefficients>
                 <coeff row="0"  col="0"  value="1" />
                 <coeff row="0"  col="1"  value="0.0015340134" />
                 <coeff row="0"  col="2"  value="0.0055211186" />
                 <coeff row="0"  col="3"  value="0.0486003229" />
                 <coeff row="1"  col="0"  value="0.0015340134" />
                 <coeff row="1"  col="1"  value="1" />
                 <coeff row="1"  col="2"  value="0.219063972" />
                 <coeff row="1"  col="3"  value="0.0501121468" />
                 <coeff row="2"  col="0"  value="0.0055211186" />
                 <coeff row="2"  col="1"  value="0.219063972" />
                 <coeff row="2"  col="2"  value="1" />
                 <coeff row="2"  col="3"  value="0.2286972305" />
                 <coeff row="3"  col="0"  value="0.0486003229" />
                 <coeff row="3"  col="1"  value="0.0501121468" />
                 <coeff row="3"  col="2"  value="0.2286972305" />
                 <coeff row="3"  col="3"  value="1" />
               </Coefficients>
             </CSM>
           </transforms:spilloverMatrix>
         </Compensation>
       </Subpopulations>
       <Group name="Compensation"  live="1"  role="ws.group.dlog.compensation"  key=""  synchronized="0"  foreground="#bc1900"  fontStyle="bold" >
         <Criteria>
           <Criterion connector="And"  keyword="$FIL"  function="Contains"  value="comp" />
           <Criterion connector="Or"  keyword="$FIL"  function="Contains"  value="unstained" />
         </Criteria>
         <SampleRefs>
           <SampleRef sampleID="2" />
           <SampleRef sampleID="3" />
           <SampleRef sampleID="4" />
           <SampleRef sampleID="5" />
           <SampleRef sampleID="1" />
         </SampleRefs>
         <Keywords/>
       </Group>
     </GroupNode>
   </Groups>
   <SampleList>
     <Sample>
       <DataSet uri="file:/C:/Users/DCheung/OneDrive%20-%20University%20of%20Dundee/Documents/PhD/PhD/Papers/LPS%20stimulates%20dynamic%20changes%20in%20B%20cell%20metabolism/Re-submission%20(eLIFE)/Raw%20FACS%20files/Figure%204/F-H/Proliferation%20and%20CSR%20SlC7a5%20KO/Specimen_001_Tube_010%20IgG1%20LPS+IL-4%20KO1_010.fcs"  sampleID="11" />
       <transforms:spilloverMatrix spectral="0"  weightOptAlgorithmType="OLS"  prefix="Comp-"  name="Compensation-copy"  editable="1"  color="#00ccff"  version="FlowJo-10.10.0"  status="FINALIZED"  transforms:id="6526cf2d-9e42-414c-bf97-8fa057ec8f2d"  suffix="" >
         <data-type:parameters>
           <data-type:parameter data-type:name="APC-A"  userProvidedCompInfix="Comp-APC-A" />
           <data-type:parameter data-type:name="FITC-A"  userProvidedCompInfix="Comp-FITC-A" />
           <data-type:parameter data-type:name="PE-A"  userProvidedCompInfix="Comp-PE-A" />
           <data-type:parameter data-type:name="PerCP-Cy5-5-A"  userProvidedCompInfix="Comp-PerCP-Cy5-5-A" />
         </data-type:parameters>
         <transforms:spillover data-type:parameter="APC-A"  userProvidedCompInfix="Comp-APC-A" >
           <transforms:coefficient data-type:parameter="APC-A"  transforms:value="1" />
           <transforms:coefficient data-type:parameter="FITC-A"  transforms:value="-0.0009285315" />
           <transforms:coefficient data-type:parameter="PE-A"  transforms:value="-0.0006294385" />
           <transforms:coefficient data-type:parameter="PerCP-Cy5-5-A"  transforms:value="0.0216985705" />
         </transforms:spillover>
         <transforms:spillover data-type:parameter="FITC-A"  userProvidedCompInfix="Comp-FITC-A" >
           <transforms:coefficient data-type:parameter="APC-A"  transforms:value="0.0004018432" />
           <transforms:coefficient data-type:parameter="FITC-A"  transforms:value="1" />
           <transforms:coefficient data-type:parameter="PE-A"  transforms:value="0.1950008528" />
           <transforms:coefficient data-type:parameter="PerCP-Cy5-5-A"  transforms:value="0.0356864179" />
         </transforms:spillover>
         <transforms:spillover data-type:parameter="PE-A"  userProvidedCompInfix="Comp-PE-A" >
           <transforms:coefficient data-type:parameter="APC-A"  transforms:value="0.0016701587" />
           <transforms:coefficient data-type:parameter="FITC-A"  transforms:value="0.0401024262" />
           <transforms:coefficient data-type:parameter="PE-A"  transforms:value="1" />
           <transforms:coefficient data-type:parameter="PerCP-Cy5-5-A"  transforms:value="0.2460090434" />
         </transforms:spillover>
         <transforms:spillover data-type:parameter="PerCP-Cy5-5-A"  userProvidedCompInfix="Comp-PerCP-Cy5-5-A" >
           <transforms:coefficient data-type:parameter="APC-A"  transforms:value="0.0236752224" />
           <transforms:coefficient data-type:parameter="FITC-A"  transforms:value="0" />
           <transforms:coefficient data-type:parameter="PE-A"  transforms:value="0.0311088136" />
           <transforms:coefficient data-type:parameter="PerCP-Cy5-5-A"  transforms:value="1" />
         </transforms:spillover>
       </transforms:spilloverMatrix>
       <Transformations>
         <transforms:linear transforms:minRange="0"  transforms:maxRange="262144"  gain="1" >
           <data-type:parameter data-type:name="FSC-A" />
         </transforms:linear>
         <transforms:linear transforms:minRange="0"  transforms:maxRange="262144"  gain="1" >
           <data-type:parameter data-type:name="FSC-W" />
         </transforms:linear>
         <transforms:linear transforms:minRange="-0"  transforms:maxRange="262144"  gain="1" >
           <data-type:parameter data-type:name="SSC-A" />
         </transforms:linear>
         <transforms:linear transforms:minRange="0"  transforms:maxRange="262144"  gain="1" >
           <data-type:parameter data-type:name="SSC-W" />
         </transforms:linear>
         <transforms:biex transforms:length="256"  transforms:maxRange="262144"  transforms:neg="0"  transforms:width="-10"  transforms:pos="4.6" >
           <data-type:parameter data-type:name="FITC-A" />
         </transforms:biex>
         <transforms:biex transforms:length="256"  transforms:maxRange="262144"  transforms:neg="0"  transforms:width="-100"  transforms:pos="4.418539922" >
           <data-type:parameter data-type:name="PE-A" />
         </transforms:biex>
         <transforms:biex transforms:length="256"  transforms:maxRange="262144"  transforms:neg="0"  transforms:width="-100"  transforms:pos="4.418539922" >
           <data-type:parameter data-type:name="APC-A" />
         </transforms:biex>
         <transforms:biex transforms:length="256"  transforms:maxRange="262144.0000000001"  transforms:neg="0.1"  transforms:width="-3.9810717055"  transforms:pos="4.418539922" >
           <data-type:parameter data-type:name="BV421-A" />
         </transforms:biex>
         <transforms:biex transforms:length="256"  transforms:maxRange="262144"  transforms:neg="1"  transforms:width="-100"  transforms:pos="4.418539922" >
           <data-type:parameter data-type:name="PerCP-Cy5-5-A" />
         </transforms:biex>
         <transforms:linear transforms:minRange="0.7134838704"  transforms:maxRange="121"  gain="0.0104006395" >
           <data-type:parameter data-type:name="Time" />
         </transforms:linear>
         <transforms:biex transforms:length="256"  transforms:maxRange="262144"  transforms:neg="0"  transforms:width="-100"  transforms:pos="4.418539922" >
           <data-type:parameter data-type:name="Comp-APC-A" />
         </transforms:biex>
         <transforms:biex transforms:length="256"  transforms:maxRange="262144"  transforms:neg="0"  transforms:width="-10"  transforms:pos="4.6" >
           <data-type:parameter data-type:name="Comp-FITC-A" />
         </transforms:biex>
         <transforms:biex transforms:length="256"  transforms:maxRange="262144"  transforms:neg="0"  transforms:width="-100"  transforms:pos="4.418539922" >
           <data-type:parameter data-type:name="Comp-PE-A" />
         </transforms:biex>
         <transforms:biex transforms:length="256"  transforms:maxRange="262144"  transforms:neg="1"  transforms:width="-100"  transforms:pos="4.418539922" >
           <data-type:parameter data-type:name="Comp-PerCP-Cy5-5-A" />
         </transforms:biex>
       </Transformations>
       <Keywords>
         <Keyword name="FJ_FCS_VERSION"  value="3" />
         <Keyword name="$BEGINANALYSIS"  value="0" />
         <Keyword name="$ENDANALYSIS"  value="0" />
         <Keyword name="$BEGINSTEXT"  value="0" />
         <Keyword name="$ENDSTEXT"  value="0" />
         <Keyword name="$BEGINDATA"  value="2526" />
         <Keyword name="$ENDDATA"  value="1737765            " />
         <Keyword name="$FIL"  value="Specimen_001_Tube_010 IgG1 LPS+IL-4 KO1_010.fcs" />
         <Keyword name="$SYS"  value="Windows 7 6.1" />
         <Keyword name="$TOT"  value="43381              " />
         <Keyword name="$PAR"  value="10" />
         <Keyword name="$MODE"  value="L" />
         <Keyword name="$BYTEORD"  value="4,3,2,1" />
         <Keyword name="$DATATYPE"  value="F" />
         <Keyword name="$NEXTDATA"  value="0" />
         <Keyword name="CREATOR"  value="BD FACSDiva Software Version 8.0.1" />
         <Keyword name="TUBE NAME"  value="Tube_010 IgG1 LPS+IL-4 KO1" />
         <Keyword name="$SRC"  value="Specimen_001" />
         <Keyword name="EXPERIMENT NAME"  value="DO NOT DELETE PLEASE 181216 B cell CSR WT and SLC7a5 KO 3-4 day (day 3)" />
         <Keyword name="GUID"  value="2567817a-2862-4947-9b2a-e405de064245" />
         <Keyword name="$DATE"  value="16-DEC-2018" />
         <Keyword name="$BTIM"  value="17:33:42" />
         <Keyword name="$ETIM"  value="17:35:43" />
         <Keyword name="$CYT"  value="FACSCantoII" />
         <Keyword name="SETTINGS"  value="Cytometer" />
         <Keyword name="CYTNUM"  value="V96300662" />
         <Keyword name="WINDOW EXTENSION"  value="7.00" />
         <Keyword name="EXPORT USER NAME"  value="SAgroup" />
         <Keyword name="EXPORT TIME"  value="16-DEC-2018-18:24:38" />
         <Keyword name="$OP"  value="SAgroup" />
         <Keyword name="FSC ASF"  value="0.77" />
         <Keyword name="AUTOBS"  value="TRUE" />
         <Keyword name="$INST"  value=" " />
         <Keyword name="LASER1NAME"  value="Blue" />
         <Keyword name="LASER1DELAY"  value="0.00" />
         <Keyword name="LASER1ASF"  value="1.44" />
         <Keyword name="LASER2NAME"  value="Red" />
         <Keyword name="LASER2DELAY"  value="32.49" />
         <Keyword name="LASER2ASF"  value="1.29" />
         <Keyword name="LASER3NAME"  value="Violet" />
         <Keyword name="LASER3DELAY"  value="-31.92" />
         <Keyword name="LASER3ASF"  value="1.25" />
         <Keyword name="$TIMESTEP"  value="0.01" />
         <Keyword name="SPILL"  value="5,FITC-A,PE-A,APC-A,BV421-A,PerCP-Cy5-5-A,1,0,0,0,0,0,1,0,0,0,0,0,1,0,0,0,0,0,1,0,0,0,0,0,1" />
         <Keyword name="APPLY COMPENSATION"  value="TRUE" />
         <Keyword name="THRESHOLD"  value="FSC,2000" />
         <Keyword name="$P1N"  value="FSC-A" />
         <Keyword name="$P1R"  value="262144" />
         <Keyword name="$P1B"  value="32" />
         <Keyword name="$P1E"  value="0,0" />
         <Keyword name="$P1V"  value="240" />
         <Keyword name="$P1G"  value="1.0" />
         <Keyword name="P1DISPLAY"  value="LIN" />
         <Keyword name="P1BS"  value="0" />
         <Keyword name="P1MS"  value="0" />
         <Keyword name="$P2N"  value="FSC-W" />
         <Keyword name="$P2R"  value="262144" />
         <Keyword name="$P2B"  value="32" />
         <Keyword name="$P2E"  value="0,0" />
         <Keyword name="$P2V"  value="240" />
         <Keyword name="$P2G"  value="1.0" />
         <Keyword name="P2BS"  value="-1" />
         <Keyword name="P2MS"  value="0" />
         <Keyword name="$P3N"  value="SSC-A" />
         <Keyword name="$P3R"  value="262144" />
         <Keyword name="$P3B"  value="32" />
         <Keyword name="$P3E"  value="0,0" />
         <Keyword name="$P3V"  value="360" />
         <Keyword name="$P3G"  value="1.0" />
         <Keyword name="P3DISPLAY"  value="LIN" />
         <Keyword name="P3BS"  value="0" />
         <Keyword name="P3MS"  value="0" />
         <Keyword name="$P4N"  value="SSC-W" />
         <Keyword name="$P4R"  value="262144" />
         <Keyword name="$P4B"  value="32" />
         <Keyword name="$P4E"  value="0,0" />
         <Keyword name="$P4V"  value="360" />
         <Keyword name="$P4G"  value="1.0" />
         <Keyword name="P4BS"  value="-1" />
         <Keyword name="P4MS"  value="0" />
         <Keyword name="$P5N"  value="FITC-A" />
         <Keyword name="$P5S"  value="IgG" />
         <Keyword name="$P5R"  value="262144" />
         <Keyword name="$P5B"  value="32" />
         <Keyword name="$P5E"  value="0,0" />
         <Keyword name="$P5V"  value="440" />
         <Keyword name="$P5G"  value="1.0" />
         <Keyword name="P5DISPLAY"  value="LOG" />
         <Keyword name="P5BS"  value="1460" />
         <Keyword name="P5MS"  value="0" />
         <Keyword name="$P6N"  value="PE-A" />
         <Keyword name="$P6S"  value="IgD" />
         <Keyword name="$P6R"  value="262144" />
         <Keyword name="$P6B"  value="32" />
         <Keyword name="$P6E"  value="0,0" />
         <Keyword name="$P6V"  value="490" />
         <Keyword name="$P6G"  value="1.0" />
         <Keyword name="P6DISPLAY"  value="LOG" />
         <Keyword name="P6BS"  value="2417" />
         <Keyword name="P6MS"  value="0" />
         <Keyword name="$P7N"  value="APC-A" />
         <Keyword name="$P7S"  value="CD19" />
         <Keyword name="$P7R"  value="262144" />
         <Keyword name="$P7B"  value="32" />
         <Keyword name="$P7E"  value="0,0" />
         <Keyword name="$P7V"  value="530" />
         <Keyword name="$P7G"  value="1.0" />
         <Keyword name="P7DISPLAY"  value="LOG" />
         <Keyword name="P7BS"  value="188" />
         <Keyword name="P7MS"  value="0" />
         <Keyword name="$P8N"  value="BV421-A" />
         <Keyword name="$P8S"  value="CTV" />
         <Keyword name="$P8R"  value="262144" />
         <Keyword name="$P8B"  value="32" />
         <Keyword name="$P8E"  value="0,0" />
         <Keyword name="$P8V"  value="275" />
         <Keyword name="$P8G"  value="1.0" />
         <Keyword name="P8DISPLAY"  value="LOG" />
         <Keyword name="P8BS"  value="110" />
         <Keyword name="P8MS"  value="0" />
         <Keyword name="$P9N"  value="PerCP-Cy5-5-A" />
         <Keyword name="$P9S"  value="Viability" />
         <Keyword name="$P9R"  value="262144" />
         <Keyword name="$P9B"  value="32" />
         <Keyword name="$P9E"  value="0,0" />
         <Keyword name="$P9V"  value="580" />
         <Keyword name="$P9G"  value="1.0" />
         <Keyword name="P9DISPLAY"  value="LOG" />
         <Keyword name="P9BS"  value="765" />
         <Keyword name="P9MS"  value="0" />
         <Keyword name="$P10N"  value="Time" />
         <Keyword name="$P10R"  value="262144" />
         <Keyword name="$P10B"  value="32" />
         <Keyword name="$P10E"  value="0,0" />
         <Keyword name="$P10G"  value="0.01" />
         <Keyword name="P10BS"  value="0" />
         <Keyword name="P10MS"  value="0" />
         <Keyword name="CST SETUP STATUS"  value="SUCCESS" />
         <Keyword name="CST BEADS LOT ID"  value="71597" />
         <Keyword name="CYTOMETER CONFIG NAME"  value="Dundee default configuration" />
         <Keyword name="CYTOMETER CONFIG CREATE DATE"  value="2016-11-15T10:44:21+00:00" />
         <Keyword name="CST SETUP DATE"  value="2018-10-15T09:41:05+01:00" />
         <Keyword name="CST BASELINE DATE"  value="2018-03-26T09:57:04+01:00" />
         <Keyword name="CST BEADS EXPIRED"  value="False" />
         <Keyword name="CST PERFORMANCE EXPIRED"  value="2018-10-16T09:41:05+01:00" />
         <Keyword name="CST REGULATORY STATUS"  value="RUO Performance Check" />
         <Keyword name="$P1S"  value="" />
         <Keyword name="$P2S"  value="" />
         <Keyword name="$P3S"  value="" />
         <Keyword name="$P4S"  value="" />
         <Keyword name="$P10S"  value="" />
         <Keyword name="$P11N"  value="Comp-APC-A" />
         <Keyword name="$P11S"  value="CD19" />
         <Keyword name="$P11R"  value="262144" />
         <Keyword name="$P12N"  value="Comp-FITC-A" />
         <Keyword name="$P12S"  value="IgG" />
         <Keyword name="$P12R"  value="262144" />
         <Keyword name="$P13N"  value="Comp-PE-A" />
         <Keyword name="$P13S"  value="IgD" />
         <Keyword name="$P13R"  value="262144" />
         <Keyword name="$P14N"  value="Comp-PerCP-Cy5-5-A" />
         <Keyword name="$P14S"  value="Viability" />
         <Keyword name="$P14R"  value="262144" />
         <Keyword name="FILENAME"  value="" />
       </Keywords>
       <SampleNode name="Specimen_001_Tube_010 IgG1 LPS+IL-4 KO1_010.fcs"  annotation=""  owningGroup=""  expanded="1"  sortPriority="10"  count="43381"  sampleID="11" >
         <Graph smoothing="0"  backColor="#ffffff"  foreColor="#000000"  heatMapStatParameter="FITC-A"  type="Pseudocolor"  fast="1" >
           <Axis dimension="x"  name="FSC-A"  label=""  auto="auto" />
           <Axis dimension="y"  name="SSC-A"  label=""  auto="auto" />
           <GraphSettings level="5%"  smoothingHighResolution="1"  contourHighResolution="1"  histogramSmoothingCount="0"  graphResolution="256"  showOutliers="0"  drawLargeDots="0"  dotsToDraw="8000"  tint="le.chartfill.tinted.40"  lineWeight="le.lineweight.normal"  lineStyle="le.linestyle.solid" />
           <GraphEnvironment showGrid="0"  showAxes="tnlTNL"  showGates="1"  showFreqOnPlots="1"  showGateNameOnPlots="1"  showMedians="0"  showUncomped="0"  addEventParam="0"  lastYAxisName="" >
             <TextTraits font="SansSerif"  size="11"  name="Labels"  style="plain"  color="#000000"  background="#00ffffff"  just="left" />
             <TextTraits font="SansSerif"  size="11"  name="LayoutGates"  style="plain"  color="#000000"  background="#00ffffff"  just="left" />
             <TextTraits font="SansSerif"  size="9"  name="Numbers"  style="plain"  color="#000000"  background="#00ffffff"  just="left" />
             <TextTraits font="SansSerif"  size="9"  name="Legend"  style="plain"  color="#000000"  background="#00ffffff"  just="left" />
             <WindowPosition x="899"  y="65"  width="390"  height="582"  displayed="0"  panelState="---" />
           </GraphEnvironment>
         </Graph>
         <Subpopulations>
           <Population name="Lymphocytes"  annotation=""  owningGroup="All Samples"  expanded="1"  sortPriority="10"  count="6290" >
             <Graph smoothing="0"  backColor="#ffffff"  foreColor="#000000"  heatMapStatParameter="FITC-A"  type="Pseudocolor"  fast="1" >
               <Axis dimension="x"  name="FSC-A"  label=""  auto="auto" />
               <Axis dimension="y"  name="SSC-A"  label=""  auto="auto" />
               <GraphSettings level="5%"  smoothingHighResolution="1"  contourHighResolution="1"  histogramSmoothingCount="0"  graphResolution="256"  showOutliers="0"  drawLargeDots="0"  dotsToDraw="8000"  tint="le.chartfill.tinted.40"  lineWeight="le.lineweight.normal"  lineStyle="le.linestyle.solid" />
               <GraphEnvironment showGrid="0"  showAxes="tnlTNL"  showGates="1"  showFreqOnPlots="1"  showGateNameOnPlots="1"  showMedians="0"  showUncomped="0"  addEventParam="0"  lastYAxisName="" >
                 <TextTraits font="SansSerif"  size="11"  name="Labels"  style="plain"  color="#000000"  background="#00ffffff"  just="left" />
                 <TextTraits font="SansSerif"  size="11"  name="LayoutGates"  style="plain"  color="#000000"  background="#00ffffff"  just="left" />
                 <TextTraits font="SansSerif"  size="9"  name="Numbers"  style="plain"  color="#000000"  background="#00ffffff"  just="left" />
                 <TextTraits font="SansSerif"  size="9"  name="Legend"  style="plain"  color="#000000"  background="#00ffffff"  just="left" />
                 <WindowPosition x="0"  y="0"  width="390"  height="582"  displayed="1"  panelState="---" />
               </GraphEnvironment>
             </Graph>
             <Gate gating:id="ID422004833" >
               <gating:PolygonGate eventsInside="1"  annoOffsetX="46"  annoOffsetY="-136"  tint="#000000"  isTinted="0"  lineWeight="Normal"  userDefined="1"  quadId="-1"  gateResolution="256" >
                 <gating:dimension>
                   <data-type:fcs-dimension data-type:name="FSC-A" />
                 </gating:dimension>
                 <gating:dimension>
                   <data-type:fcs-dimension data-type:name="SSC-A" />
                 </gating:dimension>
                 <gating:vertex>
                   <gating:coordinate data-type:value="133274.8907563025" />
                   <gating:coordinate data-type:value="106307.2442396313" />
                 </gating:vertex>
                 <gating:vertex>
                   <gating:coordinate data-type:value="62782.3865546219" />
                   <gating:coordinate data-type:value="26576.8110599078" />
                 </gating:vertex>
                 <gating:vertex>
                   <gating:coordinate data-type:value="87014.1848739496" />
                   <gating:coordinate data-type:value="13288.4055299539" />
                 </gating:vertex>
                 <gating:vertex>
                   <gating:coordinate data-type:value="207071.731092437" />
                   <gating:coordinate data-type:value="49529.5115207373" />
                 </gating:vertex>
                 <gating:vertex>
                   <gating:coordinate data-type:value="221390.5210084034" />
                   <gating:coordinate data-type:value="105099.2073732719" />
                 </gating:vertex>
                 <gating:vertex>
                   <gating:coordinate data-type:value="174028.3697478992" />
                   <gating:coordinate data-type:value="119595.6497695853" />
                 </gating:vertex>
               </gating:PolygonGate>
             </Gate>
             <Subpopulations>
               <Population name="Single Cells"  annotation=""  owningGroup="All Samples"  expanded="1"  sortPriority="10"  count="6105" >
                 <Graph smoothing="0"  backColor="#ffffff"  foreColor="#000000"  heatMapStatParameter="FITC-A"  type="Pseudocolor"  fast="1" >
                   <Axis dimension="x"  name="FSC-A"  label=""  auto="auto" />
                   <Axis dimension="y"  name="FSC-W"  label=""  auto="auto" />
                   <GraphSettings level="5%"  smoothingHighResolution="1"  contourHighResolution="1"  histogramSmoothingCount="0"  graphResolution="256"  showOutliers="0"  drawLargeDots="0"  dotsToDraw="8000"  tint="le.chartfill.tinted.40"  lineWeight="le.lineweight.normal"  lineStyle="le.linestyle.solid" />
                   <GraphEnvironment showGrid="0"  showAxes="tnlTNL"  showGates="1"  showFreqOnPlots="1"  showGateNameOnPlots="1"  showMedians="0"  showUncomped="0"  addEventParam="0"  lastYAxisName="" >
                     <TextTraits font="SansSerif"  size="11"  name="Labels"  style="plain"  color="#000000"  background="#00ffffff"  just="left" />
                     <TextTraits font="SansSerif"  size="11"  name="LayoutGates"  style="plain"  color="#000000"  background="#00ffffff"  just="left" />
                     <TextTraits font="SansSerif"  size="9"  name="Numbers"  style="plain"  color="#000000"  background="#00ffffff"  just="left" />
                     <TextTraits font="SansSerif"  size="9"  name="Legend"  style="plain"  color="#000000"  background="#00ffffff"  just="left" />
                     <WindowPosition x="0"  y="0"  width="390"  height="582"  displayed="1"  panelState="---" />
                   </GraphEnvironment>
                 </Graph>
                 <Gate gating:id="ID1242369449"  gating:parent_id="ID422004833" >
                   <gating:PolygonGate eventsInside="1"  annoOffsetX="72"  annoOffsetY="-104"  tint="#000000"  isTinted="0"  lineWeight="Normal"  userDefined="1"  quadId="-1"  gateResolution="256" >
                     <gating:dimension>
                       <data-type:fcs-dimension data-type:name="FSC-A" />
                     </gating:dimension>
                     <gating:dimension>
                       <data-type:fcs-dimension data-type:name="FSC-W" />
                     </gating:dimension>
                     <gating:vertex>
                       <gating:coordinate data-type:value="60579.4957983193" />
                       <gating:coordinate data-type:value="77314.3594470046" />
                     </gating:vertex>
                     <gating:vertex>
                       <gating:coordinate data-type:value="61680.9411764706" />
                       <gating:coordinate data-type:value="84562.5806451613" />
                     </gating:vertex>
                     <gating:vertex>
                       <gating:coordinate data-type:value="69391.0588235294" />
                       <gating:coordinate data-type:value="101475.0967741935" />
                     </gating:vertex>
                     <gating:vertex>
                       <gating:coordinate data-type:value="203767.3949579832" />
                       <gating:coordinate data-type:value="128051.9078341014" />
                     </gating:vertex>
                     <gating:vertex>
                       <gating:coordinate data-type:value="216984.7394957983" />
                       <gating:coordinate data-type:value="112347.4285714286" />
                     </gating:vertex>
                     <gating:vertex>
                       <gating:coordinate data-type:value="69391.0588235294" />
                       <gating:coordinate data-type:value="74898.2857142857" />
                     </gating:vertex>
                   </gating:PolygonGate>
                 </Gate>
                 <Subpopulations>
                   <Population name="Live cells"  annotation=""  owningGroup="All Samples"  expanded="1"  sortPriority="10"  count="5868" >
                     <Graph smoothing="0"  backColor="#ffffff"  foreColor="#000000"  heatMapStatParameter="FITC-A"  type="Pseudocolor"  fast="1" >
                       <Axis dimension="x"  name="FSC-A"  label=""  auto="auto" />
                       <Axis dimension="y"  name="Comp-PerCP-Cy5-5-A"  label=""  auto="auto" />
                       <GraphSettings level="5%"  smoothingHighResolution="1"  contourHighResolution="1"  histogramSmoothingCount="0"  graphResolution="256"  showOutliers="0"  drawLargeDots="0"  dotsToDraw="8000"  tint="le.chartfill.tinted.40"  lineWeight="le.lineweight.normal"  lineStyle="le.linestyle.solid" />
                       <GraphEnvironment showGrid="0"  showAxes="tnlTNL"  showGates="1"  showFreqOnPlots="1"  showGateNameOnPlots="1"  showMedians="0"  showUncomped="0"  addEventParam="0"  lastYAxisName="" >
                         <TextTraits font="SansSerif"  size="11"  name="Labels"  style="plain"  color="#000000"  background="#00ffffff"  just="left" />
                         <TextTraits font="SansSerif"  size="11"  name="LayoutGates"  style="plain"  color="#000000"  background="#00ffffff"  just="left" />
                         <TextTraits font="SansSerif"  size="9"  name="Numbers"  style="plain"  color="#000000"  background="#00ffffff"  just="left" />
                         <TextTraits font="SansSerif"  size="9"  name="Legend"  style="plain"  color="#000000"  background="#00ffffff"  just="left" />
                         <WindowPosition x="146"  y="27"  width="390"  height="582"  displayed="1"  panelState="---" />
                       </GraphEnvironment>
                     </Graph>
                     <Gate gating:id="ID1880266363"  gating:parent_id="ID1242369449" >
                       <gating:PolygonGate eventsInside="1"  annoOffsetX="72"  annoOffsetY="-125"  tint="#000000"  isTinted="0"  lineWeight="Normal"  userDefined="1"  quadId="-1"  gateResolution="256" >
                         <gating:dimension>
                           <data-type:fcs-dimension data-type:name="FSC-A" />
                         </gating:dimension>
                         <gating:dimension>
                           <data-type:fcs-dimension data-type:name="Comp-PerCP-Cy5-5-A" />
                         </gating:dimension>
                         <gating:vertex>
                           <gating:coordinate data-type:value="64985.2773109244" />
                           <gating:coordinate data-type:value="-8046.3645146634" />
                         </gating:vertex>
                         <gating:vertex>
                           <gating:coordinate data-type:value="67188.1680672269" />
                           <gating:coordinate data-type:value="1771.9688747131" />
                         </gating:vertex>
                         <gating:vertex>
                           <gating:coordinate data-type:value="186144.268907563" />
                           <gating:coordinate data-type:value="8427.4835823191" />
                         </gating:vertex>
                         <gating:vertex>
                           <gating:coordinate data-type:value="220289.0756302521" />
                           <gating:coordinate data-type:value="2111.3963774379" />
                         </gating:vertex>
                         <gating:vertex>
                           <gating:coordinate data-type:value="209274.6218487395" />
                           <gating:coordinate data-type:value="207.1701452991" />
                         </gating:vertex>
                         <gating:vertex>
                           <gating:coordinate data-type:value="236810.756302521" />
                           <gating:coordinate data-type:value="-8046.3645146634" />
                         </gating:vertex>
                         <gating:vertex>
                           <gating:coordinate data-type:value="102434.4201680672" />
                           <gating:coordinate data-type:value="-8471.5515166776" />
                         </gating:vertex>
                       </gating:PolygonGate>
                     </Gate>
                     <Subpopulations>
                       <Population name="B cells"  annotation=""  owningGroup="All Samples"  expanded="1"  sortPriority="10"  count="5840" >
                         <Graph smoothing="0"  backColor="#ffffff"  foreColor="#000000"  heatMapStatParameter="FITC-A"  type="Pseudocolor"  fast="1" >
                           <Axis dimension="x"  name="FSC-A"  label=""  auto="auto" />
                           <Axis dimension="y"  name="Comp-APC-A"  label=""  auto="auto" />
                           <GraphSettings level="5%"  smoothingHighResolution="1"  contourHighResolution="1"  histogramSmoothingCount="0"  graphResolution="256"  showOutliers="0"  drawLargeDots="0"  dotsToDraw="8000"  tint="le.chartfill.tinted.40"  lineWeight="le.lineweight.normal"  lineStyle="le.linestyle.solid" />
                           <GraphEnvironment showGrid="0"  showAxes="tnlTNL"  showGates="1"  showFreqOnPlots="1"  showGateNameOnPlots="1"  showMedians="0"  showUncomped="0"  addEventParam="0"  lastYAxisName="" >
                             <TextTraits font="SansSerif"  size="11"  name="Labels"  style="plain"  color="#000000"  background="#00ffffff"  just="left" />
                             <TextTraits font="SansSerif"  size="11"  name="LayoutGates"  style="plain"  color="#000000"  background="#00ffffff"  just="left" />
                             <TextTraits font="SansSerif"  size="9"  name="Numbers"  style="plain"  color="#000000"  background="#00ffffff"  just="left" />
                             <TextTraits font="SansSerif"  size="9"  name="Legend"  style="plain"  color="#000000"  background="#00ffffff"  just="left" />
                             <WindowPosition x="146"  y="28"  width="390"  height="582"  displayed="1"  panelState="---" />
                           </GraphEnvironment>
                         </Graph>
                         <Gate gating:id="ID826655456"  gating:parent_id="ID1880266363" >
                           <gating:RectangleGate eventsInside="1"  annoOffsetX="0"  annoOffsetY="0"  tint="#000000"  isTinted="0"  lineWeight="Normal"  userDefined="1"  percentX="0"  percentY="0" >
                             <gating:dimension gating:min="34144.80672268908"  gating:max="256636.7731092437" >
                               <data-type:fcs-dimension data-type:name="FSC-A" />
                             </gating:dimension>
                             <gating:dimension gating:min="2150.0045004270532"  gating:max="199163.6376152467" >
                               <data-type:fcs-dimension data-type:name="Comp-APC-A" />
                             </gating:dimension>
                           </gating:RectangleGate>
                         </Gate>
                         <Subpopulations>
                           <Population name="IgD"  annotation=""  owningGroup="All Samples"  expanded="1"  sortPriority="10"  count="5122" >
                             <Graph smoothing="0"  backColor="#ffffff"  foreColor="#000000"  heatMapStatParameter="FITC-A"  type="Pseudocolor"  fast="1" >
                               <Axis dimension="x"  name="FSC-A"  label=""  auto="auto" />
                               <Axis dimension="y"  name="Comp-PE-A"  label=""  auto="auto" />
                               <GraphSettings level="5%"  smoothingHighResolution="1"  contourHighResolution="1"  histogramSmoothingCount="0"  graphResolution="256"  showOutliers="0"  drawLargeDots="0"  dotsToDraw="8000"  tint="le.chartfill.tinted.40"  lineWeight="le.lineweight.normal"  lineStyle="le.linestyle.solid" />
                               <GraphEnvironment showGrid="0"  showAxes="tnlTNL"  showGates="1"  showFreqOnPlots="1"  showGateNameOnPlots="1"  showMedians="0"  showUncomped="0"  addEventParam="0"  lastYAxisName="" >
                                 <TextTraits font="SansSerif"  size="11"  name="Labels"  style="plain"  color="#000000"  background="#00ffffff"  just="left" />
                                 <TextTraits font="SansSerif"  size="11"  name="LayoutGates"  style="plain"  color="#000000"  background="#00ffffff"  just="left" />
                                 <TextTraits font="SansSerif"  size="9"  name="Numbers"  style="plain"  color="#000000"  background="#00ffffff"  just="left" />
                                 <TextTraits font="SansSerif"  size="9"  name="Legend"  style="plain"  color="#000000"  background="#00ffffff"  just="left" />
                                 <WindowPosition x="110"  y="79"  width="390"  height="582"  displayed="1"  panelState="---" />
                               </GraphEnvironment>
                             </Graph>
                             <Gate gating:id="ID550224623"  gating:parent_id="ID826655456" >
                               <gating:RectangleGate eventsInside="1"  annoOffsetX="0"  annoOffsetY="0"  tint="#000000"  isTinted="0"  lineWeight="Normal"  userDefined="1"  percentX="0"  percentY="0" >
                                 <gating:dimension gating:min="35246.252100840335"  gating:max="236810.756302521" >
                                   <data-type:fcs-dimension data-type:name="FSC-A" />
                                 </gating:dimension>
                                 <gating:dimension gating:min="1128.503579888977"  gating:max="165297.264393893" >
                                   <data-type:fcs-dimension data-type:name="Comp-PE-A" />
                                 </gating:dimension>
                               </gating:RectangleGate>
                             </Gate>
                           </Population>
                           <Population name="IgG1+"  annotation=""  owningGroup="All Samples"  expanded="1"  sortPriority="10"  count="49" >
                             <Graph smoothing="0"  backColor="#ffffff"  foreColor="#000000"  heatMapStatParameter="FITC-A"  type="Pseudocolor"  fast="1" >
                               <Axis dimension="x"  name="BV421-A"  label=""  auto="auto" />
                               <Axis dimension="y"  name="Comp-FITC-A"  label=""  auto="auto" />
                               <GraphSettings level="5%"  smoothingHighResolution="1"  contourHighResolution="1"  histogramSmoothingCount="0"  graphResolution="256"  showOutliers="0"  drawLargeDots="0"  dotsToDraw="8000"  tint="le.chartfill.tinted.40"  lineWeight="le.lineweight.normal"  lineStyle="le.linestyle.solid" />
                               <GraphEnvironment showGrid="0"  showAxes="tnlTNL"  showGates="1"  showFreqOnPlots="1"  showGateNameOnPlots="1"  showMedians="0"  showUncomped="0"  addEventParam="0"  lastYAxisName="" >
                                 <TextTraits font="SansSerif"  size="11"  name="Labels"  style="plain"  color="#000000"  background="#00ffffff"  just="left" />
                                 <TextTraits font="SansSerif"  size="11"  name="LayoutGates"  style="plain"  color="#000000"  background="#00ffffff"  just="left" />
                                 <TextTraits font="SansSerif"  size="9"  name="Numbers"  style="plain"  color="#000000"  background="#00ffffff"  just="left" />
                                 <TextTraits font="SansSerif"  size="9"  name="Legend"  style="plain"  color="#000000"  background="#00ffffff"  just="left" />
                                 <WindowPosition x="110"  y="80"  width="390"  height="582"  displayed="1"  panelState="---" />
                               </GraphEnvironment>
                             </Graph>
                             <Gate gating:id="ID1366681734"  gating:parent_id="ID826655456" >
                               <gating:RectangleGate eventsInside="1"  annoOffsetX="0"  annoOffsetY="0"  tint="#000000"  isTinted="0"  lineWeight="Normal"  userDefined="1"  percentX="0"  percentY="0" >
                                 <gating:dimension gating:min="39.39131907434448"  gating:max="54251.79654605824" >
                                   <data-type:fcs-dimension data-type:name="BV421-A" />
                                 </gating:dimension>
                                 <gating:dimension gating:min="4417.092024630358"  gating:max="132426.26687099322" >
                                   <data-type:fcs-dimension data-type:name="Comp-FITC-A" />
                                 </gating:dimension>
                               </gating:RectangleGate>
                             </Gate>
                             <Subpopulations>
                               <Statistic name="fj.stat.freqofparent"  annotation=""  owningGroup="All Samples"  expanded="1"  sortPriority="5"  ancestor=""  correlate=""  value="0.008390411" />
                             </Subpopulations>
                           </Population>
                         </Subpopulations>
                       </Population>
                     </Subpopulations>
                   </Population>
                 </Subpopulations>
               </Population>
             </Subpopulations>
           </Population>
         </Subpopulations>
       </SampleNode>
     </Sample>
     <Sample>
       <DataSet uri="file:/C:/Users/DCheung/OneDrive%20-%20University%20of%20Dundee/Documents/PhD/PhD/Papers/LPS%20stimulates%20dynamic%20changes%20in%20B%20cell%20metabolism/Re-submission%20(eLIFE)/Raw%20FACS%20files/Figure%204/F-H/Proliferation%20and%20CSR%20SlC7a5%20KO/Specimen_001_Tube_011%20IgG1%20LPS+IL-4%20KO2_011.fcs"  sampleID="12" />
       <transforms:spilloverMatrix spectral="0"  weightOptAlgorithmType="OLS"  prefix="Comp-"  name="Compensation-copy"  editable="1"  color="#00ccff"  version="FlowJo-10.10.0"  status="FINALIZED"  transforms:id="6526cf2d-9e42-414c-bf97-8fa057ec8f2d"  suffix="" >
         <data-type:parameters>
           <data-type:parameter data-type:name="APC-A"  userProvidedCompInfix="Comp-APC-A" />
           <data-type:parameter data-type:name="FITC-A"  userProvidedCompInfix="Comp-FITC-A" />
           <data-type:parameter data-type:name="PE-A"  userProvidedCompInfix="Comp-PE-A" />
           <data-type:parameter data-type:name="PerCP-Cy5-5-A"  userProvidedCompInfix="Comp-PerCP-Cy5-5-A" />
         </data-type:parameters>
         <transforms:spillover data-type:parameter="APC-A"  userProvidedCompInfix="Comp-APC-A" >
           <transforms:coefficient data-type:parameter="APC-A"  transforms:value="1" />
           <transforms:coefficient data-type:parameter="FITC-A"  transforms:value="-0.0009285315" />
           <transforms:coefficient data-type:parameter="PE-A"  transforms:value="-0.0006294385" />
           <transforms:coefficient data-type:parameter="PerCP-Cy5-5-A"  transforms:value="0.0216985705" />
         </transforms:spillover>
         <transforms:spillover data-type:parameter="FITC-A"  userProvidedCompInfix="Comp-FITC-A" >
           <transforms:coefficient data-type:parameter="APC-A"  transforms:value="0.0004018432" />
           <transforms:coefficient data-type:parameter="FITC-A"  transforms:value="1" />
           <transforms:coefficient data-type:parameter="PE-A"  transforms:value="0.1950008528" />
           <transforms:coefficient data-type:parameter="PerCP-Cy5-5-A"  transforms:value="0.0356864179" />
         </transforms:spillover>
         <transforms:spillover data-type:parameter="PE-A"  userProvidedCompInfix="Comp-PE-A" >
           <transforms:coefficient data-type:parameter="APC-A"  transforms:value="0.0016701587" />
           <transforms:coefficient data-type:parameter="FITC-A"  transforms:value="0.0401024262" />
           <transforms:coefficient data-type:parameter="PE-A"  transforms:value="1" />
           <transforms:coefficient data-type:parameter="PerCP-Cy5-5-A"  transforms:value="0.2460090434" />
         </transforms:spillover>
         <transforms:spillover data-type:parameter="PerCP-Cy5-5-A"  userProvidedCompInfix="Comp-PerCP-Cy5-5-A" >
           <transforms:coefficient data-type:parameter="APC-A"  transforms:value="0.0236752224" />
           <transforms:coefficient data-type:parameter="FITC-A"  transforms:value="0" />
           <transforms:coefficient data-type:parameter="PE-A"  transforms:value="0.0311088136" />
           <transforms:coefficient data-type:parameter="PerCP-Cy5-5-A"  transforms:value="1" />
         </transforms:spillover>
       </transforms:spilloverMatrix>
       <Transformations>
         <transforms:linear transforms:minRange="0"  transforms:maxRange="262144"  gain="1" >
           <data-type:parameter data-type:name="FSC-A" />
         </transforms:linear>
         <transforms:linear transforms:minRange="0"  transforms:maxRange="262144"  gain="1" >
           <data-type:parameter data-type:name="FSC-W" />
         </transforms:linear>
         <transforms:linear transforms:minRange="-0"  transforms:maxRange="262144"  gain="1" >
           <data-type:parameter data-type:name="SSC-A" />
         </transforms:linear>
         <transforms:linear transforms:minRange="0"  transforms:maxRange="262144"  gain="1" >
           <data-type:parameter data-type:name="SSC-W" />
         </transforms:linear>
         <transforms:biex transforms:length="256"  transforms:maxRange="262144"  transforms:neg="0"  transforms:width="-10"  transforms:pos="4.6" >
           <data-type:parameter data-type:name="FITC-A" />
         </transforms:biex>
         <transforms:biex transforms:length="256"  transforms:maxRange="262144"  transforms:neg="0"  transforms:width="-100"  transforms:pos="4.418539922" >
           <data-type:parameter data-type:name="PE-A" />
         </transforms:biex>
         <transforms:biex transforms:length="256"  transforms:maxRange="262144"  transforms:neg="0"  transforms:width="-100"  transforms:pos="4.418539922" >
           <data-type:parameter data-type:name="APC-A" />
         </transforms:biex>
         <transforms:biex transforms:length="256"  transforms:maxRange="262144.0000000001"  transforms:neg="0.1"  transforms:width="-3.9810717055"  transforms:pos="4.418539922" >
           <data-type:parameter data-type:name="BV421-A" />
         </transforms:biex>
         <transforms:biex transforms:length="256"  transforms:maxRange="262144"  transforms:neg="1"  transforms:width="-100"  transforms:pos="4.418539922" >
           <data-type:parameter data-type:name="PerCP-Cy5-5-A" />
         </transforms:biex>
         <transforms:linear transforms:minRange="1.7968459002"  transforms:maxRange="122"  gain="0.01042254" >
           <data-type:parameter data-type:name="Time" />
         </transforms:linear>
         <transforms:biex transforms:length="256"  transforms:maxRange="262144"  transforms:neg="0"  transforms:width="-100"  transforms:pos="4.418539922" >
           <data-type:parameter data-type:name="Comp-APC-A" />
         </transforms:biex>
         <transforms:biex transforms:length="256"  transforms:maxRange="262144"  transforms:neg="0"  transforms:width="-10"  transforms:pos="4.6" >
           <data-type:parameter data-type:name="Comp-FITC-A" />
         </transforms:biex>
         <transforms:biex transforms:length="256"  transforms:maxRange="262144"  transforms:neg="0"  transforms:width="-100"  transforms:pos="4.418539922" >
           <data-type:parameter data-type:name="Comp-PE-A" />
         </transforms:biex>
         <transforms:biex transforms:length="256"  transforms:maxRange="262144"  transforms:neg="1"  transforms:width="-100"  transforms:pos="4.418539922" >
           <data-type:parameter data-type:name="Comp-PerCP-Cy5-5-A" />
         </transforms:biex>
       </Transformations>
       <Keywords>
         <Keyword name="FJ_FCS_VERSION"  value="3" />
         <Keyword name="$BEGINANALYSIS"  value="0" />
         <Keyword name="$ENDANALYSIS"  value="0" />
         <Keyword name="$BEGINSTEXT"  value="0" />
         <Keyword name="$ENDSTEXT"  value="0" />
         <Keyword name="$BEGINDATA"  value="2525" />
         <Keyword name="$ENDDATA"  value="1678164            " />
         <Keyword name="$FIL"  value="Specimen_001_Tube_011 IgG1 LPS+IL-4 KO2_011.fcs" />
         <Keyword name="$SYS"  value="Windows 7 6.1" />
         <Keyword name="$TOT"  value="41891              " />
         <Keyword name="$PAR"  value="10" />
         <Keyword name="$MODE"  value="L" />
         <Keyword name="$BYTEORD"  value="4,3,2,1" />
         <Keyword name="$DATATYPE"  value="F" />
         <Keyword name="$NEXTDATA"  value="0" />
         <Keyword name="CREATOR"  value="BD FACSDiva Software Version 8.0.1" />
         <Keyword name="TUBE NAME"  value="Tube_011 IgG1 LPS+IL-4 KO2" />
         <Keyword name="$SRC"  value="Specimen_001" />
         <Keyword name="EXPERIMENT NAME"  value="DO NOT DELETE PLEASE 181216 B cell CSR WT and SLC7a5 KO 3-4 day (day 3)" />
         <Keyword name="GUID"  value="44863caf-0686-4a3f-8772-329a3f060e66" />
         <Keyword name="$DATE"  value="16-DEC-2018" />
         <Keyword name="$BTIM"  value="17:36:37" />
         <Keyword name="$ETIM"  value="17:38:39" />
         <Keyword name="$CYT"  value="FACSCantoII" />
         <Keyword name="SETTINGS"  value="Cytometer" />
         <Keyword name="CYTNUM"  value="V96300662" />
         <Keyword name="WINDOW EXTENSION"  value="7.00" />
         <Keyword name="EXPORT USER NAME"  value="SAgroup" />
         <Keyword name="EXPORT TIME"  value="16-DEC-2018-18:24:38" />
         <Keyword name="$OP"  value="SAgroup" />
         <Keyword name="FSC ASF"  value="0.77" />
         <Keyword name="AUTOBS"  value="TRUE" />
         <Keyword name="$INST"  value=" " />
         <Keyword name="LASER1NAME"  value="Blue" />
         <Keyword name="LASER1DELAY"  value="0.00" />
         <Keyword name="LASER1ASF"  value="1.44" />
         <Keyword name="LASER2NAME"  value="Red" />
         <Keyword name="LASER2DELAY"  value="32.49" />
         <Keyword name="LASER2ASF"  value="1.29" />
         <Keyword name="LASER3NAME"  value="Violet" />
         <Keyword name="LASER3DELAY"  value="-31.92" />
         <Keyword name="LASER3ASF"  value="1.25" />
         <Keyword name="$TIMESTEP"  value="0.01" />
         <Keyword name="SPILL"  value="5,FITC-A,PE-A,APC-A,BV421-A,PerCP-Cy5-5-A,1,0,0,0,0,0,1,0,0,0,0,0,1,0,0,0,0,0,1,0,0,0,0,0,1" />
         <Keyword name="APPLY COMPENSATION"  value="TRUE" />
         <Keyword name="THRESHOLD"  value="FSC,2000" />
         <Keyword name="$P1N"  value="FSC-A" />
         <Keyword name="$P1R"  value="262144" />
         <Keyword name="$P1B"  value="32" />
         <Keyword name="$P1E"  value="0,0" />
         <Keyword name="$P1V"  value="240" />
         <Keyword name="$P1G"  value="1.0" />
         <Keyword name="P1DISPLAY"  value="LIN" />
         <Keyword name="P1BS"  value="0" />
         <Keyword name="P1MS"  value="0" />
         <Keyword name="$P2N"  value="FSC-W" />
         <Keyword name="$P2R"  value="262144" />
         <Keyword name="$P2B"  value="32" />
         <Keyword name="$P2E"  value="0,0" />
         <Keyword name="$P2V"  value="240" />
         <Keyword name="$P2G"  value="1.0" />
         <Keyword name="P2BS"  value="-1" />
         <Keyword name="P2MS"  value="0" />
         <Keyword name="$P3N"  value="SSC-A" />
         <Keyword name="$P3R"  value="262144" />
         <Keyword name="$P3B"  value="32" />
         <Keyword name="$P3E"  value="0,0" />
         <Keyword name="$P3V"  value="360" />
         <Keyword name="$P3G"  value="1.0" />
         <Keyword name="P3DISPLAY"  value="LIN" />
         <Keyword name="P3BS"  value="0" />
         <Keyword name="P3MS"  value="0" />
         <Keyword name="$P4N"  value="SSC-W" />
         <Keyword name="$P4R"  value="262144" />
         <Keyword name="$P4B"  value="32" />
         <Keyword name="$P4E"  value="0,0" />
         <Keyword name="$P4V"  value="360" />
         <Keyword name="$P4G"  value="1.0" />
         <Keyword name="P4BS"  value="-1" />
         <Keyword name="P4MS"  value="0" />
         <Keyword name="$P5N"  value="FITC-A" />
         <Keyword name="$P5S"  value="IgG" />
         <Keyword name="$P5R"  value="262144" />
         <Keyword name="$P5B"  value="32" />
         <Keyword name="$P5E"  value="0,0" />
         <Keyword name="$P5V"  value="440" />
         <Keyword name="$P5G"  value="1.0" />
         <Keyword name="P5DISPLAY"  value="LOG" />
         <Keyword name="P5BS"  value="832" />
         <Keyword name="P5MS"  value="0" />
         <Keyword name="$P6N"  value="PE-A" />
         <Keyword name="$P6S"  value="IgD" />
         <Keyword name="$P6R"  value="262144" />
         <Keyword name="$P6B"  value="32" />
         <Keyword name="$P6E"  value="0,0" />
         <Keyword name="$P6V"  value="490" />
         <Keyword name="$P6G"  value="1.0" />
         <Keyword name="P6DISPLAY"  value="LOG" />
         <Keyword name="P6BS"  value="2146" />
         <Keyword name="P6MS"  value="0" />
         <Keyword name="$P7N"  value="APC-A" />
         <Keyword name="$P7S"  value="CD19" />
         <Keyword name="$P7R"  value="262144" />
         <Keyword name="$P7B"  value="32" />
         <Keyword name="$P7E"  value="0,0" />
         <Keyword name="$P7V"  value="530" />
         <Keyword name="$P7G"  value="1.0" />
         <Keyword name="P7DISPLAY"  value="LOG" />
         <Keyword name="P7BS"  value="179" />
         <Keyword name="P7MS"  value="0" />
         <Keyword name="$P8N"  value="BV421-A" />
         <Keyword name="$P8S"  value="CTV" />
         <Keyword name="$P8R"  value="262144" />
         <Keyword name="$P8B"  value="32" />
         <Keyword name="$P8E"  value="0,0" />
         <Keyword name="$P8V"  value="275" />
         <Keyword name="$P8G"  value="1.0" />
         <Keyword name="P8DISPLAY"  value="LOG" />
         <Keyword name="P8BS"  value="133" />
         <Keyword name="P8MS"  value="0" />
         <Keyword name="$P9N"  value="PerCP-Cy5-5-A" />
         <Keyword name="$P9S"  value="Viability" />
         <Keyword name="$P9R"  value="262144" />
         <Keyword name="$P9B"  value="32" />
         <Keyword name="$P9E"  value="0,0" />
         <Keyword name="$P9V"  value="580" />
         <Keyword name="$P9G"  value="1.0" />
         <Keyword name="P9DISPLAY"  value="LOG" />
         <Keyword name="P9BS"  value="693" />
         <Keyword name="P9MS"  value="0" />
         <Keyword name="$P10N"  value="Time" />
         <Keyword name="$P10R"  value="262144" />
         <Keyword name="$P10B"  value="32" />
         <Keyword name="$P10E"  value="0,0" />
         <Keyword name="$P10G"  value="0.01" />
         <Keyword name="P10BS"  value="0" />
         <Keyword name="P10MS"  value="0" />
         <Keyword name="CST SETUP STATUS"  value="SUCCESS" />
         <Keyword name="CST BEADS LOT ID"  value="71597" />
         <Keyword name="CYTOMETER CONFIG NAME"  value="Dundee default configuration" />
         <Keyword name="CYTOMETER CONFIG CREATE DATE"  value="2016-11-15T10:44:21+00:00" />
         <Keyword name="CST SETUP DATE"  value="2018-10-15T09:41:05+01:00" />
         <Keyword name="CST BASELINE DATE"  value="2018-03-26T09:57:04+01:00" />
         <Keyword name="CST BEADS EXPIRED"  value="False" />
         <Keyword name="CST PERFORMANCE EXPIRED"  value="2018-10-16T09:41:05+01:00" />
         <Keyword name="CST REGULATORY STATUS"  value="RUO Performance Check" />
         <Keyword name="$P1S"  value="" />
         <Keyword name="$P2S"  value="" />
         <Keyword name="$P3S"  value="" />
         <Keyword name="$P4S"  value="" />
         <Keyword name="$P10S"  value="" />
         <Keyword name="$P11N"  value="Comp-APC-A" />
         <Keyword name="$P11S"  value="CD19" />
         <Keyword name="$P11R"  value="262144" />
         <Keyword name="$P12N"  value="Comp-FITC-A" />
         <Keyword name="$P12S"  value="IgG" />
         <Keyword name="$P12R"  value="262144" />
         <Keyword name="$P13N"  value="Comp-PE-A" />
         <Keyword name="$P13S"  value="IgD" />
         <Keyword name="$P13R"  value="262144" />
         <Keyword name="$P14N"  value="Comp-PerCP-Cy5-5-A" />
         <Keyword name="$P14S"  value="Viability" />
         <Keyword name="$P14R"  value="262144" />
         <Keyword name="FILENAME"  value="" />
       </Keywords>
       <SampleNode name="Specimen_001_Tube_011 IgG1 LPS+IL-4 KO2_011.fcs"  annotation=""  owningGroup=""  expanded="1"  sortPriority="10"  count="41891"  sampleID="12" >
         <Graph smoothing="0"  backColor="#ffffff"  foreColor="#000000"  type="Pseudocolor"  fast="1" >
           <Axis dimension="x"  name="FSC-A"  label=""  auto="auto" />
           <Axis dimension="y"  name="SSC-A"  label=""  auto="auto" />
           <GraphSettings level="5%"  smoothingHighResolution="1"  contourHighResolution="1"  histogramSmoothingCount="0"  graphResolution="256"  showOutliers="0"  drawLargeDots="0"  dotsToDraw="8000"  tint="le.chartfill.tinted.40"  lineWeight="le.lineweight.normal"  lineStyle="le.linestyle.solid" />
           <GraphEnvironment showGrid="0"  showAxes="tnlTNL"  showGates="1"  showFreqOnPlots="1"  showGateNameOnPlots="1"  showMedians="0"  showUncomped="0"  addEventParam="0"  lastYAxisName="" >
             <TextTraits font="SansSerif"  size="11"  name="Labels"  style="plain"  color="#000000"  background="#00ffffff"  just="left" />
             <TextTraits font="SansSerif"  size="11"  name="LayoutGates"  style="plain"  color="#000000"  background="#00ffffff"  just="left" />
             <TextTraits font="SansSerif"  size="9"  name="Numbers"  style="plain"  color="#000000"  background="#00ffffff"  just="left" />
             <TextTraits font="SansSerif"  size="9"  name="Legend"  style="plain"  color="#000000"  background="#00ffffff"  just="left" />
             <WindowPosition x="0"  y="0"  width="0"  height="0"  displayed="0"  panelState="" />
           </GraphEnvironment>
         </Graph>
         <Subpopulations>
           <Population name="Lymphocytes"  annotation=""  owningGroup="All Samples"  expanded="1"  sortPriority="10"  count="5999" >
             <Graph smoothing="0"  backColor="#ffffff"  foreColor="#000000"  heatMapStatParameter="FITC-A"  type="Pseudocolor"  fast="1" >
               <Axis dimension="x"  name="FSC-A"  label=""  auto="auto" />
               <Axis dimension="y"  name="SSC-A"  label=""  auto="auto" />
               <GraphSettings level="5%"  smoothingHighResolution="1"  contourHighResolution="1"  histogramSmoothingCount="0"  graphResolution="256"  showOutliers="0"  drawLargeDots="0"  dotsToDraw="8000"  tint="le.chartfill.tinted.40"  lineWeight="le.lineweight.normal"  lineStyle="le.linestyle.solid" />
               <GraphEnvironment showGrid="0"  showAxes="tnlTNL"  showGates="1"  showFreqOnPlots="1"  showGateNameOnPlots="1"  showMedians="0"  showUncomped="0"  addEventParam="0"  lastYAxisName="" >
                 <TextTraits font="SansSerif"  size="11"  name="Labels"  style="plain"  color="#000000"  background="#00ffffff"  just="left" />
                 <TextTraits font="SansSerif"  size="11"  name="LayoutGates"  style="plain"  color="#000000"  background="#00ffffff"  just="left" />
                 <TextTraits font="SansSerif"  size="9"  name="Numbers"  style="plain"  color="#000000"  background="#00ffffff"  just="left" />
                 <TextTraits font="SansSerif"  size="9"  name="Legend"  style="plain"  color="#000000"  background="#00ffffff"  just="left" />
                 <WindowPosition x="0"  y="0"  width="390"  height="582"  displayed="1"  panelState="---" />
               </GraphEnvironment>
             </Graph>
             <Gate gating:id="ID1144892731" >
               <gating:PolygonGate eventsInside="1"  annoOffsetX="46"  annoOffsetY="-136"  tint="#000000"  isTinted="0"  lineWeight="Normal"  userDefined="1"  quadId="-1"  gateResolution="256" >
                 <gating:dimension>
                   <data-type:fcs-dimension data-type:name="FSC-A" />
                 </gating:dimension>
                 <gating:dimension>
                   <data-type:fcs-dimension data-type:name="SSC-A" />
                 </gating:dimension>
                 <gating:vertex>
                   <gating:coordinate data-type:value="133274.8907563025" />
                   <gating:coordinate data-type:value="106307.2442396313" />
                 </gating:vertex>
                 <gating:vertex>
                   <gating:coordinate data-type:value="62782.3865546219" />
                   <gating:coordinate data-type:value="26576.8110599078" />
                 </gating:vertex>
                 <gating:vertex>
                   <gating:coordinate data-type:value="87014.1848739496" />
                   <gating:coordinate data-type:value="13288.4055299539" />
                 </gating:vertex>
                 <gating:vertex>
                   <gating:coordinate data-type:value="207071.731092437" />
                   <gating:coordinate data-type:value="49529.5115207373" />
                 </gating:vertex>
                 <gating:vertex>
                   <gating:coordinate data-type:value="221390.5210084034" />
                   <gating:coordinate data-type:value="105099.2073732719" />
                 </gating:vertex>
                 <gating:vertex>
                   <gating:coordinate data-type:value="174028.3697478992" />
                   <gating:coordinate data-type:value="119595.6497695853" />
                 </gating:vertex>
               </gating:PolygonGate>
             </Gate>
             <Subpopulations>
               <Population name="Single Cells"  annotation=""  owningGroup="All Samples"  expanded="1"  sortPriority="10"  count="5681" >
                 <Graph smoothing="0"  backColor="#ffffff"  foreColor="#000000"  heatMapStatParameter="FITC-A"  type="Pseudocolor"  fast="1" >
                   <Axis dimension="x"  name="FSC-A"  label=""  auto="auto" />
                   <Axis dimension="y"  name="Comp-PerCP-Cy5-5-A"  label=""  auto="auto" />
                   <GraphSettings level="5%"  smoothingHighResolution="1"  contourHighResolution="1"  histogramSmoothingCount="0"  graphResolution="256"  showOutliers="0"  drawLargeDots="0"  dotsToDraw="8000"  tint="le.chartfill.tinted.40"  lineWeight="le.lineweight.normal"  lineStyle="le.linestyle.solid" />
                   <GraphEnvironment showGrid="0"  showAxes="tnlTNL"  showGates="1"  showFreqOnPlots="1"  showGateNameOnPlots="1"  showMedians="0"  showUncomped="0"  addEventParam="0"  lastYAxisName="" >
                     <TextTraits font="SansSerif"  size="11"  name="Labels"  style="plain"  color="#000000"  background="#00ffffff"  just="left" />
                     <TextTraits font="SansSerif"  size="11"  name="LayoutGates"  style="plain"  color="#000000"  background="#00ffffff"  just="left" />
                     <TextTraits font="SansSerif"  size="9"  name="Numbers"  style="plain"  color="#000000"  background="#00ffffff"  just="left" />
                     <TextTraits font="SansSerif"  size="9"  name="Legend"  style="plain"  color="#000000"  background="#00ffffff"  just="left" />
                     <WindowPosition x="224"  y="66"  width="390"  height="582"  displayed="0"  panelState="---" />
                   </GraphEnvironment>
                 </Graph>
                 <Gate gating:id="ID1428120266"  gating:parent_id="ID1144892731" >
                   <gating:PolygonGate eventsInside="1"  annoOffsetX="72"  annoOffsetY="-104"  tint="#000000"  isTinted="0"  lineWeight="Normal"  userDefined="1"  quadId="-1"  gateResolution="256" >
                     <gating:dimension>
                       <data-type:fcs-dimension data-type:name="FSC-A" />
                     </gating:dimension>
                     <gating:dimension>
                       <data-type:fcs-dimension data-type:name="FSC-W" />
                     </gating:dimension>
                     <gating:vertex>
                       <gating:coordinate data-type:value="60579.4957983193" />
                       <gating:coordinate data-type:value="77314.3594470046" />
                     </gating:vertex>
                     <gating:vertex>
                       <gating:coordinate data-type:value="61680.9411764706" />
                       <gating:coordinate data-type:value="84562.5806451613" />
                     </gating:vertex>
                     <gating:vertex>
                       <gating:coordinate data-type:value="69391.0588235294" />
                       <gating:coordinate data-type:value="101475.0967741935" />
                     </gating:vertex>
                     <gating:vertex>
                       <gating:coordinate data-type:value="203767.3949579832" />
                       <gating:coordinate data-type:value="128051.9078341014" />
                     </gating:vertex>
                     <gating:vertex>
                       <gating:coordinate data-type:value="216984.7394957983" />
                       <gating:coordinate data-type:value="112347.4285714286" />
                     </gating:vertex>
                     <gating:vertex>
                       <gating:coordinate data-type:value="69391.0588235294" />
                       <gating:coordinate data-type:value="74898.2857142857" />
                     </gating:vertex>
                   </gating:PolygonGate>
                 </Gate>
                 <Subpopulations>
                   <Population name="Live cells"  annotation=""  owningGroup="All Samples"  expanded="1"  sortPriority="10"  count="5356" >
                     <Graph smoothing="0"  backColor="#ffffff"  foreColor="#000000"  heatMapStatParameter="FITC-A"  type="Pseudocolor"  fast="1" >
                       <Axis dimension="x"  name="FSC-A"  label=""  auto="auto" />
                       <Axis dimension="y"  name="Comp-PerCP-Cy5-5-A"  label=""  auto="auto" />
                       <GraphSettings level="5%"  smoothingHighResolution="1"  contourHighResolution="1"  histogramSmoothingCount="0"  graphResolution="256"  showOutliers="0"  drawLargeDots="0"  dotsToDraw="8000"  tint="le.chartfill.tinted.40"  lineWeight="le.lineweight.normal"  lineStyle="le.linestyle.solid" />
                       <GraphEnvironment showGrid="0"  showAxes="tnlTNL"  showGates="1"  showFreqOnPlots="1"  showGateNameOnPlots="1"  showMedians="0"  showUncomped="0"  addEventParam="0"  lastYAxisName="" >
                         <TextTraits font="SansSerif"  size="11"  name="Labels"  style="plain"  color="#000000"  background="#00ffffff"  just="left" />
                         <TextTraits font="SansSerif"  size="11"  name="LayoutGates"  style="plain"  color="#000000"  background="#00ffffff"  just="left" />
                         <TextTraits font="SansSerif"  size="9"  name="Numbers"  style="plain"  color="#000000"  background="#00ffffff"  just="left" />
                         <TextTraits font="SansSerif"  size="9"  name="Legend"  style="plain"  color="#000000"  background="#00ffffff"  just="left" />
                         <WindowPosition x="146"  y="27"  width="390"  height="582"  displayed="1"  panelState="---" />
                       </GraphEnvironment>
                     </Graph>
                     <Gate gating:id="ID1667419865"  gating:parent_id="ID1428120266" >
                       <gating:PolygonGate eventsInside="1"  annoOffsetX="72"  annoOffsetY="-125"  tint="#000000"  isTinted="0"  lineWeight="Normal"  userDefined="1"  quadId="-1"  gateResolution="256" >
                         <gating:dimension>
                           <data-type:fcs-dimension data-type:name="FSC-A" />
                         </gating:dimension>
                         <gating:dimension>
                           <data-type:fcs-dimension data-type:name="Comp-PerCP-Cy5-5-A" />
                         </gating:dimension>
                         <gating:vertex>
                           <gating:coordinate data-type:value="64985.2773109244" />
                           <gating:coordinate data-type:value="-8046.3645146634" />
                         </gating:vertex>
                         <gating:vertex>
                           <gating:coordinate data-type:value="67188.1680672269" />
                           <gating:coordinate data-type:value="1771.9688747131" />
                         </gating:vertex>
                         <gating:vertex>
                           <gating:coordinate data-type:value="186144.268907563" />
                           <gating:coordinate data-type:value="8427.4835823191" />
                         </gating:vertex>
                         <gating:vertex>
                           <gating:coordinate data-type:value="220289.0756302521" />
                           <gating:coordinate data-type:value="2111.3963774379" />
                         </gating:vertex>
                         <gating:vertex>
                           <gating:coordinate data-type:value="209274.6218487395" />
                           <gating:coordinate data-type:value="207.1701452991" />
                         </gating:vertex>
                         <gating:vertex>
                           <gating:coordinate data-type:value="236810.756302521" />
                           <gating:coordinate data-type:value="-8046.3645146634" />
                         </gating:vertex>
                         <gating:vertex>
                           <gating:coordinate data-type:value="102434.4201680672" />
                           <gating:coordinate data-type:value="-8471.5515166776" />
                         </gating:vertex>
                       </gating:PolygonGate>
                     </Gate>
                     <Subpopulations>
                       <Population name="B cells"  annotation=""  owningGroup="All Samples"  expanded="1"  sortPriority="10"  count="5340" >
                         <Graph smoothing="0"  backColor="#ffffff"  foreColor="#000000"  heatMapStatParameter="FITC-A"  type="Pseudocolor"  fast="1" >
                           <Axis dimension="x"  name="BV421-A"  label=""  auto="auto" />
                           <Axis dimension="y"  name="Comp-FITC-A"  label=""  auto="auto" />
                           <GraphSettings level="5%"  smoothingHighResolution="1"  contourHighResolution="1"  histogramSmoothingCount="0"  graphResolution="256"  showOutliers="0"  drawLargeDots="0"  dotsToDraw="8000"  tint="le.chartfill.tinted.40"  lineWeight="le.lineweight.normal"  lineStyle="le.linestyle.solid" />
                           <GraphEnvironment showGrid="0"  showAxes="tnlTNL"  showGates="1"  showFreqOnPlots="1"  showGateNameOnPlots="1"  showMedians="0"  showUncomped="0"  addEventParam="0"  lastYAxisName="" >
                             <TextTraits font="SansSerif"  size="11"  name="Labels"  style="plain"  color="#000000"  background="#00ffffff"  just="left" />
                             <TextTraits font="SansSerif"  size="11"  name="LayoutGates"  style="plain"  color="#000000"  background="#00ffffff"  just="left" />
                             <TextTraits font="SansSerif"  size="9"  name="Numbers"  style="plain"  color="#000000"  background="#00ffffff"  just="left" />
                             <TextTraits font="SansSerif"  size="9"  name="Legend"  style="plain"  color="#000000"  background="#00ffffff"  just="left" />
                             <WindowPosition x="146"  y="28"  width="390"  height="582"  displayed="0"  panelState="---" />
                           </GraphEnvironment>
                         </Graph>
                         <Gate gating:id="ID462923023"  gating:parent_id="ID1667419865" >
                           <gating:RectangleGate eventsInside="1"  annoOffsetX="0"  annoOffsetY="0"  tint="#000000"  isTinted="0"  lineWeight="Normal"  userDefined="1"  percentX="0"  percentY="0" >
                             <gating:dimension gating:min="34144.80672268908"  gating:max="256636.7731092437" >
                               <data-type:fcs-dimension data-type:name="FSC-A" />
                             </gating:dimension>
                             <gating:dimension gating:min="2150.0045004270532"  gating:max="199163.6376152467" >
                               <data-type:fcs-dimension data-type:name="Comp-APC-A" />
                             </gating:dimension>
                           </gating:RectangleGate>
                         </Gate>
                         <Subpopulations>
                           <Population name="IgD"  annotation=""  owningGroup="All Samples"  expanded="1"  sortPriority="10"  count="4760" >
                             <Graph smoothing="0"  backColor="#ffffff"  foreColor="#000000"  heatMapStatParameter="FITC-A"  type="Pseudocolor"  fast="1" >
                               <Axis dimension="x"  name="FSC-A"  label=""  auto="auto" />
                               <Axis dimension="y"  name="Comp-PE-A"  label=""  auto="auto" />
                               <GraphSettings level="5%"  smoothingHighResolution="1"  contourHighResolution="1"  histogramSmoothingCount="0"  graphResolution="256"  showOutliers="0"  drawLargeDots="0"  dotsToDraw="8000"  tint="le.chartfill.tinted.40"  lineWeight="le.lineweight.normal"  lineStyle="le.linestyle.solid" />
                               <GraphEnvironment showGrid="0"  showAxes="tnlTNL"  showGates="1"  showFreqOnPlots="1"  showGateNameOnPlots="1"  showMedians="0"  showUncomped="0"  addEventParam="0"  lastYAxisName="" >
                                 <TextTraits font="SansSerif"  size="11"  name="Labels"  style="plain"  color="#000000"  background="#00ffffff"  just="left" />
                                 <TextTraits font="SansSerif"  size="11"  name="LayoutGates"  style="plain"  color="#000000"  background="#00ffffff"  just="left" />
                                 <TextTraits font="SansSerif"  size="9"  name="Numbers"  style="plain"  color="#000000"  background="#00ffffff"  just="left" />
                                 <TextTraits font="SansSerif"  size="9"  name="Legend"  style="plain"  color="#000000"  background="#00ffffff"  just="left" />
                                 <WindowPosition x="110"  y="79"  width="390"  height="582"  displayed="1"  panelState="---" />
                               </GraphEnvironment>
                             </Graph>
                             <Gate gating:id="ID726642476"  gating:parent_id="ID462923023" >
                               <gating:RectangleGate eventsInside="1"  annoOffsetX="0"  annoOffsetY="0"  tint="#000000"  isTinted="0"  lineWeight="Normal"  userDefined="1"  percentX="0"  percentY="0" >
                                 <gating:dimension gating:min="35246.252100840335"  gating:max="236810.756302521" >
                                   <data-type:fcs-dimension data-type:name="FSC-A" />
                                 </gating:dimension>
                                 <gating:dimension gating:min="1128.503579888977"  gating:max="165297.264393893" >
                                   <data-type:fcs-dimension data-type:name="Comp-PE-A" />
                                 </gating:dimension>
                               </gating:RectangleGate>
                             </Gate>
                           </Population>
                           <Population name="IgG1+"  annotation=""  owningGroup="All Samples"  expanded="1"  sortPriority="10"  count="17" >
                             <Graph smoothing="0"  backColor="#ffffff"  foreColor="#000000"  heatMapStatParameter="FITC-A"  type="Pseudocolor"  fast="1" >
                               <Axis dimension="x"  name="BV421-A"  label=""  auto="auto" />
                               <Axis dimension="y"  name="Comp-FITC-A"  label=""  auto="auto" />
                               <GraphSettings level="5%"  smoothingHighResolution="1"  contourHighResolution="1"  histogramSmoothingCount="0"  graphResolution="256"  showOutliers="0"  drawLargeDots="0"  dotsToDraw="8000"  tint="le.chartfill.tinted.40"  lineWeight="le.lineweight.normal"  lineStyle="le.linestyle.solid" />
                               <GraphEnvironment showGrid="0"  showAxes="tnlTNL"  showGates="1"  showFreqOnPlots="1"  showGateNameOnPlots="1"  showMedians="0"  showUncomped="0"  addEventParam="0"  lastYAxisName="" >
                                 <TextTraits font="SansSerif"  size="11"  name="Labels"  style="plain"  color="#000000"  background="#00ffffff"  just="left" />
                                 <TextTraits font="SansSerif"  size="11"  name="LayoutGates"  style="plain"  color="#000000"  background="#00ffffff"  just="left" />
                                 <TextTraits font="SansSerif"  size="9"  name="Numbers"  style="plain"  color="#000000"  background="#00ffffff"  just="left" />
                                 <TextTraits font="SansSerif"  size="9"  name="Legend"  style="plain"  color="#000000"  background="#00ffffff"  just="left" />
                                 <WindowPosition x="110"  y="80"  width="390"  height="582"  displayed="1"  panelState="---" />
                               </GraphEnvironment>
                             </Graph>
                             <Gate gating:id="ID2092636096"  gating:parent_id="ID462923023" >
                               <gating:RectangleGate eventsInside="1"  annoOffsetX="62"  annoOffsetY="-20"  tint="#000000"  isTinted="0"  lineWeight="Normal"  userDefined="1"  percentX="0"  percentY="0" >
                                 <gating:dimension gating:min="39.39131907434448"  gating:max="54251.79654605824" >
                                   <data-type:fcs-dimension data-type:name="BV421-A" />
                                 </gating:dimension>
                                 <gating:dimension gating:min="4417.092024630358"  gating:max="132426.26687099322" >
                                   <data-type:fcs-dimension data-type:name="Comp-FITC-A" />
                                 </gating:dimension>
                               </gating:RectangleGate>
                             </Gate>
                             <Subpopulations>
                               <Statistic name="fj.stat.freqofparent"  annotation=""  owningGroup="All Samples"  expanded="1"  sortPriority="5"  ancestor=""  correlate=""  value="0.0031835206" />
                             </Subpopulations>
                           </Population>
                         </Subpopulations>
                       </Population>
                     </Subpopulations>
                   </Population>
                 </Subpopulations>
               </Population>
             </Subpopulations>
           </Population>
         </Subpopulations>
       </SampleNode>
     </Sample>
     <Sample>
       <DataSet uri="file:/C:/Users/DCheung/OneDrive%20-%20University%20of%20Dundee/Documents/PhD/PhD/Papers/LPS%20stimulates%20dynamic%20changes%20in%20B%20cell%20metabolism/Re-submission%20(eLIFE)/Raw%20FACS%20files/Figure%204/F-H/Proliferation%20and%20CSR%20SlC7a5%20KO/Specimen_001_Tube_012%20IgG1%20LPS+IL-4%20KO3_012.fcs"  sampleID="13" />
       <transforms:spilloverMatrix spectral="0"  weightOptAlgorithmType="OLS"  prefix="Comp-"  name="Compensation-copy"  editable="1"  color="#00ccff"  version="FlowJo-10.10.0"  status="FINALIZED"  transforms:id="6526cf2d-9e42-414c-bf97-8fa057ec8f2d"  suffix="" >
         <data-type:parameters>
           <data-type:parameter data-type:name="APC-A"  userProvidedCompInfix="Comp-APC-A" />
           <data-type:parameter data-type:name="FITC-A"  userProvidedCompInfix="Comp-FITC-A" />
           <data-type:parameter data-type:name="PE-A"  userProvidedCompInfix="Comp-PE-A" />
           <data-type:parameter data-type:name="PerCP-Cy5-5-A"  userProvidedCompInfix="Comp-PerCP-Cy5-5-A" />
         </data-type:parameters>
         <transforms:spillover data-type:parameter="APC-A"  userProvidedCompInfix="Comp-APC-A" >
           <transforms:coefficient data-type:parameter="APC-A"  transforms:value="1" />
           <transforms:coefficient data-type:parameter="FITC-A"  transforms:value="-0.0009285315" />
           <transforms:coefficient data-type:parameter="PE-A"  transforms:value="-0.0006294385" />
           <transforms:coefficient data-type:parameter="PerCP-Cy5-5-A"  transforms:value="0.0216985705" />
         </transforms:spillover>
         <transforms:spillover data-type:parameter="FITC-A"  userProvidedCompInfix="Comp-FITC-A" >
           <transforms:coefficient data-type:parameter="APC-A"  transforms:value="0.0004018432" />
           <transforms:coefficient data-type:parameter="FITC-A"  transforms:value="1" />
           <transforms:coefficient data-type:parameter="PE-A"  transforms:value="0.1950008528" />
           <transforms:coefficient data-type:parameter="PerCP-Cy5-5-A"  transforms:value="0.0356864179" />
         </transforms:spillover>
         <transforms:spillover data-type:parameter="PE-A"  userProvidedCompInfix="Comp-PE-A" >
           <transforms:coefficient data-type:parameter="APC-A"  transforms:value="0.0016701587" />
           <transforms:coefficient data-type:parameter="FITC-A"  transforms:value="0.0401024262" />
           <transforms:coefficient data-type:parameter="PE-A"  transforms:value="1" />
           <transforms:coefficient data-type:parameter="PerCP-Cy5-5-A"  transforms:value="0.2460090434" />
         </transforms:spillover>
         <transforms:spillover data-type:parameter="PerCP-Cy5-5-A"  userProvidedCompInfix="Comp-PerCP-Cy5-5-A" >
           <transforms:coefficient data-type:parameter="APC-A"  transforms:value="0.0236752224" />
           <transforms:coefficient data-type:parameter="FITC-A"  transforms:value="0" />
           <transforms:coefficient data-type:parameter="PE-A"  transforms:value="0.0311088136" />
           <transforms:coefficient data-type:parameter="PerCP-Cy5-5-A"  transforms:value="1" />
         </transforms:spillover>
       </transforms:spilloverMatrix>
       <Transformations>
         <transforms:linear transforms:minRange="0"  transforms:maxRange="262144"  gain="1" >
           <data-type:parameter data-type:name="FSC-A" />
         </transforms:linear>
         <transforms:linear transforms:minRange="0"  transforms:maxRange="262144"  gain="1" >
           <data-type:parameter data-type:name="FSC-W" />
         </transforms:linear>
         <transforms:linear transforms:minRange="-0"  transforms:maxRange="262144"  gain="1" >
           <data-type:parameter data-type:name="SSC-A" />
         </transforms:linear>
         <transforms:linear transforms:minRange="0"  transforms:maxRange="262144"  gain="1" >
           <data-type:parameter data-type:name="SSC-W" />
         </transforms:linear>
         <transforms:biex transforms:length="256"  transforms:maxRange="262144"  transforms:neg="0"  transforms:width="-10"  transforms:pos="4.6" >
           <data-type:parameter data-type:name="FITC-A" />
         </transforms:biex>
         <transforms:biex transforms:length="256"  transforms:maxRange="262144"  transforms:neg="0"  transforms:width="-100"  transforms:pos="4.418539922" >
           <data-type:parameter data-type:name="PE-A" />
         </transforms:biex>
         <transforms:biex transforms:length="256"  transforms:maxRange="262144"  transforms:neg="0"  transforms:width="-100"  transforms:pos="4.418539922" >
           <data-type:parameter data-type:name="APC-A" />
         </transforms:biex>
         <transforms:biex transforms:length="256"  transforms:maxRange="262144.0000000001"  transforms:neg="0.1"  transforms:width="-3.9810717055"  transforms:pos="4.418539922" >
           <data-type:parameter data-type:name="BV421-A" />
         </transforms:biex>
         <transforms:biex transforms:length="256"  transforms:maxRange="262144"  transforms:neg="1"  transforms:width="-100"  transforms:pos="4.418539922" >
           <data-type:parameter data-type:name="PerCP-Cy5-5-A" />
         </transforms:biex>
         <transforms:linear transforms:minRange="2.9740347858"  transforms:maxRange="64"  gain="0.010591292" >
           <data-type:parameter data-type:name="Time" />
         </transforms:linear>
         <transforms:biex transforms:length="256"  transforms:maxRange="262144"  transforms:neg="0"  transforms:width="-100"  transforms:pos="4.418539922" >
           <data-type:parameter data-type:name="Comp-APC-A" />
         </transforms:biex>
         <transforms:biex transforms:length="256"  transforms:maxRange="262144"  transforms:neg="0"  transforms:width="-10"  transforms:pos="4.6" >
           <data-type:parameter data-type:name="Comp-FITC-A" />
         </transforms:biex>
         <transforms:biex transforms:length="256"  transforms:maxRange="262144"  transforms:neg="0"  transforms:width="-100"  transforms:pos="4.418539922" >
           <data-type:parameter data-type:name="Comp-PE-A" />
         </transforms:biex>
         <transforms:biex transforms:length="256"  transforms:maxRange="262144"  transforms:neg="1"  transforms:width="-100"  transforms:pos="4.418539922" >
           <data-type:parameter data-type:name="Comp-PerCP-Cy5-5-A" />
         </transforms:biex>
       </Transformations>
       <Keywords>
         <Keyword name="FJ_FCS_VERSION"  value="3" />
         <Keyword name="$BEGINANALYSIS"  value="0" />
         <Keyword name="$ENDANALYSIS"  value="0" />
         <Keyword name="$BEGINSTEXT"  value="0" />
         <Keyword name="$ENDSTEXT"  value="0" />
         <Keyword name="$BEGINDATA"  value="2523" />
         <Keyword name="$ENDDATA"  value="1480922            " />
         <Keyword name="$FIL"  value="Specimen_001_Tube_012 IgG1 LPS+IL-4 KO3_012.fcs" />
         <Keyword name="$SYS"  value="Windows 7 6.1" />
         <Keyword name="$TOT"  value="36960              " />
         <Keyword name="$PAR"  value="10" />
         <Keyword name="$MODE"  value="L" />
         <Keyword name="$BYTEORD"  value="4,3,2,1" />
         <Keyword name="$DATATYPE"  value="F" />
         <Keyword name="$NEXTDATA"  value="0" />
         <Keyword name="CREATOR"  value="BD FACSDiva Software Version 8.0.1" />
         <Keyword name="TUBE NAME"  value="Tube_012 IgG1 LPS+IL-4 KO3" />
         <Keyword name="$SRC"  value="Specimen_001" />
         <Keyword name="EXPERIMENT NAME"  value="DO NOT DELETE PLEASE 181216 B cell CSR WT and SLC7a5 KO 3-4 day (day 3)" />
         <Keyword name="GUID"  value="94f393d0-8cad-448d-a8a1-6112239f5db6" />
         <Keyword name="$DATE"  value="16-DEC-2018" />
         <Keyword name="$BTIM"  value="17:39:06" />
         <Keyword name="$ETIM"  value="17:40:10" />
         <Keyword name="$CYT"  value="FACSCantoII" />
         <Keyword name="SETTINGS"  value="Cytometer" />
         <Keyword name="CYTNUM"  value="V96300662" />
         <Keyword name="WINDOW EXTENSION"  value="7.00" />
         <Keyword name="EXPORT USER NAME"  value="SAgroup" />
         <Keyword name="EXPORT TIME"  value="16-DEC-2018-18:24:38" />
         <Keyword name="$OP"  value="SAgroup" />
         <Keyword name="FSC ASF"  value="0.77" />
         <Keyword name="AUTOBS"  value="TRUE" />
         <Keyword name="$INST"  value=" " />
         <Keyword name="LASER1NAME"  value="Blue" />
         <Keyword name="LASER1DELAY"  value="0.00" />
         <Keyword name="LASER1ASF"  value="1.44" />
         <Keyword name="LASER2NAME"  value="Red" />
         <Keyword name="LASER2DELAY"  value="32.49" />
         <Keyword name="LASER2ASF"  value="1.29" />
         <Keyword name="LASER3NAME"  value="Violet" />
         <Keyword name="LASER3DELAY"  value="-31.92" />
         <Keyword name="LASER3ASF"  value="1.25" />
         <Keyword name="$TIMESTEP"  value="0.01" />
         <Keyword name="SPILL"  value="5,FITC-A,PE-A,APC-A,BV421-A,PerCP-Cy5-5-A,1,0,0,0,0,0,1,0,0,0,0,0,1,0,0,0,0,0,1,0,0,0,0,0,1" />
         <Keyword name="APPLY COMPENSATION"  value="TRUE" />
         <Keyword name="THRESHOLD"  value="FSC,2000" />
         <Keyword name="$P1N"  value="FSC-A" />
         <Keyword name="$P1R"  value="262144" />
         <Keyword name="$P1B"  value="32" />
         <Keyword name="$P1E"  value="0,0" />
         <Keyword name="$P1V"  value="240" />
         <Keyword name="$P1G"  value="1.0" />
         <Keyword name="P1DISPLAY"  value="LIN" />
         <Keyword name="P1BS"  value="0" />
         <Keyword name="P1MS"  value="0" />
         <Keyword name="$P2N"  value="FSC-W" />
         <Keyword name="$P2R"  value="262144" />
         <Keyword name="$P2B"  value="32" />
         <Keyword name="$P2E"  value="0,0" />
         <Keyword name="$P2V"  value="240" />
         <Keyword name="$P2G"  value="1.0" />
         <Keyword name="P2BS"  value="-1" />
         <Keyword name="P2MS"  value="0" />
         <Keyword name="$P3N"  value="SSC-A" />
         <Keyword name="$P3R"  value="262144" />
         <Keyword name="$P3B"  value="32" />
         <Keyword name="$P3E"  value="0,0" />
         <Keyword name="$P3V"  value="360" />
         <Keyword name="$P3G"  value="1.0" />
         <Keyword name="P3DISPLAY"  value="LIN" />
         <Keyword name="P3BS"  value="0" />
         <Keyword name="P3MS"  value="0" />
         <Keyword name="$P4N"  value="SSC-W" />
         <Keyword name="$P4R"  value="262144" />
         <Keyword name="$P4B"  value="32" />
         <Keyword name="$P4E"  value="0,0" />
         <Keyword name="$P4V"  value="360" />
         <Keyword name="$P4G"  value="1.0" />
         <Keyword name="P4BS"  value="-1" />
         <Keyword name="P4MS"  value="0" />
         <Keyword name="$P5N"  value="FITC-A" />
         <Keyword name="$P5S"  value="IgG" />
         <Keyword name="$P5R"  value="262144" />
         <Keyword name="$P5B"  value="32" />
         <Keyword name="$P5E"  value="0,0" />
         <Keyword name="$P5V"  value="440" />
         <Keyword name="$P5G"  value="1.0" />
         <Keyword name="P5DISPLAY"  value="LOG" />
         <Keyword name="P5BS"  value="79" />
         <Keyword name="P5MS"  value="0" />
         <Keyword name="$P6N"  value="PE-A" />
         <Keyword name="$P6S"  value="IgD" />
         <Keyword name="$P6R"  value="262144" />
         <Keyword name="$P6B"  value="32" />
         <Keyword name="$P6E"  value="0,0" />
         <Keyword name="$P6V"  value="490" />
         <Keyword name="$P6G"  value="1.0" />
         <Keyword name="P6DISPLAY"  value="LOG" />
         <Keyword name="P6BS"  value="634" />
         <Keyword name="P6MS"  value="0" />
         <Keyword name="$P7N"  value="APC-A" />
         <Keyword name="$P7S"  value="CD19" />
         <Keyword name="$P7R"  value="262144" />
         <Keyword name="$P7B"  value="32" />
         <Keyword name="$P7E"  value="0,0" />
         <Keyword name="$P7V"  value="530" />
         <Keyword name="$P7G"  value="1.0" />
         <Keyword name="P7DISPLAY"  value="LOG" />
         <Keyword name="P7BS"  value="172" />
         <Keyword name="P7MS"  value="0" />
         <Keyword name="$P8N"  value="BV421-A" />
         <Keyword name="$P8S"  value="CTV" />
         <Keyword name="$P8R"  value="262144" />
         <Keyword name="$P8B"  value="32" />
         <Keyword name="$P8E"  value="0,0" />
         <Keyword name="$P8V"  value="275" />
         <Keyword name="$P8G"  value="1.0" />
         <Keyword name="P8DISPLAY"  value="LOG" />
         <Keyword name="P8BS"  value="104" />
         <Keyword name="P8MS"  value="0" />
         <Keyword name="$P9N"  value="PerCP-Cy5-5-A" />
         <Keyword name="$P9S"  value="Viability" />
         <Keyword name="$P9R"  value="262144" />
         <Keyword name="$P9B"  value="32" />
         <Keyword name="$P9E"  value="0,0" />
         <Keyword name="$P9V"  value="580" />
         <Keyword name="$P9G"  value="1.0" />
         <Keyword name="P9DISPLAY"  value="LOG" />
         <Keyword name="P9BS"  value="856" />
         <Keyword name="P9MS"  value="0" />
         <Keyword name="$P10N"  value="Time" />
         <Keyword name="$P10R"  value="262144" />
         <Keyword name="$P10B"  value="32" />
         <Keyword name="$P10E"  value="0,0" />
         <Keyword name="$P10G"  value="0.01" />
         <Keyword name="P10BS"  value="0" />
         <Keyword name="P10MS"  value="0" />
         <Keyword name="CST SETUP STATUS"  value="SUCCESS" />
         <Keyword name="CST BEADS LOT ID"  value="71597" />
         <Keyword name="CYTOMETER CONFIG NAME"  value="Dundee default configuration" />
         <Keyword name="CYTOMETER CONFIG CREATE DATE"  value="2016-11-15T10:44:21+00:00" />
         <Keyword name="CST SETUP DATE"  value="2018-10-15T09:41:05+01:00" />
         <Keyword name="CST BASELINE DATE"  value="2018-03-26T09:57:04+01:00" />
         <Keyword name="CST BEADS EXPIRED"  value="False" />
         <Keyword name="CST PERFORMANCE EXPIRED"  value="2018-10-16T09:41:05+01:00" />
         <Keyword name="CST REGULATORY STATUS"  value="RUO Performance Check" />
         <Keyword name="$P1S"  value="" />
         <Keyword name="$P2S"  value="" />
         <Keyword name="$P3S"  value="" />
         <Keyword name="$P4S"  value="" />
         <Keyword name="$P10S"  value="" />
         <Keyword name="$P11N"  value="Comp-APC-A" />
         <Keyword name="$P11S"  value="CD19" />
         <Keyword name="$P11R"  value="262144" />
         <Keyword name="$P12N"  value="Comp-FITC-A" />
         <Keyword name="$P12S"  value="IgG" />
         <Keyword name="$P12R"  value="262144" />
         <Keyword name="$P13N"  value="Comp-PE-A" />
         <Keyword name="$P13S"  value="IgD" />
         <Keyword name="$P13R"  value="262144" />
         <Keyword name="$P14N"  value="Comp-PerCP-Cy5-5-A" />
         <Keyword name="$P14S"  value="Viability" />
         <Keyword name="$P14R"  value="262144" />
         <Keyword name="FILENAME"  value="" />
       </Keywords>
       <SampleNode name="Specimen_001_Tube_012 IgG1 LPS+IL-4 KO3_012.fcs"  annotation=""  owningGroup=""  expanded="1"  sortPriority="10"  count="36960"  sampleID="13" >
         <Graph smoothing="0"  backColor="#ffffff"  foreColor="#000000"  heatMapStatParameter="FITC-A"  type="Pseudocolor"  fast="1" >
           <Axis dimension="x"  name="FSC-A"  label=""  auto="auto" />
           <Axis dimension="y"  name="SSC-A"  label=""  auto="auto" />
           <GraphSettings level="5%"  smoothingHighResolution="1"  contourHighResolution="1"  histogramSmoothingCount="0"  graphResolution="256"  showOutliers="0"  drawLargeDots="0"  dotsToDraw="8000"  tint="le.chartfill.tinted.40"  lineWeight="le.lineweight.normal"  lineStyle="le.linestyle.solid" />
           <GraphEnvironment showGrid="0"  showAxes="tnlTNL"  showGates="1"  showFreqOnPlots="1"  showGateNameOnPlots="1"  showMedians="0"  showUncomped="0"  addEventParam="0"  lastYAxisName="" >
             <TextTraits font="SansSerif"  size="11"  name="Labels"  style="plain"  color="#000000"  background="#00ffffff"  just="left" />
             <TextTraits font="SansSerif"  size="11"  name="LayoutGates"  style="plain"  color="#000000"  background="#00ffffff"  just="left" />
             <TextTraits font="SansSerif"  size="9"  name="Numbers"  style="plain"  color="#000000"  background="#00ffffff"  just="left" />
             <TextTraits font="SansSerif"  size="9"  name="Legend"  style="plain"  color="#000000"  background="#00ffffff"  just="left" />
             <WindowPosition x="774"  y="45"  width="390"  height="582"  displayed="0"  panelState="---" />
           </GraphEnvironment>
         </Graph>
         <Subpopulations>
           <Population name="Lymphocytes"  annotation=""  owningGroup="All Samples"  expanded="1"  sortPriority="10"  count="5663" >
             <Graph smoothing="0"  backColor="#ffffff"  foreColor="#000000"  heatMapStatParameter="FITC-A"  type="Pseudocolor"  fast="1" >
               <Axis dimension="x"  name="FSC-A"  label=""  auto="auto" />
               <Axis dimension="y"  name="FSC-W"  label=""  auto="auto" />
               <GraphSettings level="5%"  smoothingHighResolution="1"  contourHighResolution="1"  histogramSmoothingCount="0"  graphResolution="256"  showOutliers="0"  drawLargeDots="0"  dotsToDraw="8000"  tint="le.chartfill.tinted.40"  lineWeight="le.lineweight.normal"  lineStyle="le.linestyle.solid" />
               <GraphEnvironment showGrid="0"  showAxes="tnlTNL"  showGates="1"  showFreqOnPlots="1"  showGateNameOnPlots="1"  showMedians="0"  showUncomped="0"  addEventParam="0"  lastYAxisName="" >
                 <TextTraits font="SansSerif"  size="11"  name="Labels"  style="plain"  color="#000000"  background="#00ffffff"  just="left" />
                 <TextTraits font="SansSerif"  size="11"  name="LayoutGates"  style="plain"  color="#000000"  background="#00ffffff"  just="left" />
                 <TextTraits font="SansSerif"  size="9"  name="Numbers"  style="plain"  color="#000000"  background="#00ffffff"  just="left" />
                 <TextTraits font="SansSerif"  size="9"  name="Legend"  style="plain"  color="#000000"  background="#00ffffff"  just="left" />
                 <WindowPosition x="0"  y="0"  width="390"  height="582"  displayed="0"  panelState="---" />
               </GraphEnvironment>
             </Graph>
             <Gate gating:id="ID1951962918" >
               <gating:PolygonGate eventsInside="1"  annoOffsetX="46"  annoOffsetY="-136"  tint="#000000"  isTinted="0"  lineWeight="Normal"  userDefined="1"  quadId="-1"  gateResolution="256" >
                 <gating:dimension>
                   <data-type:fcs-dimension data-type:name="FSC-A" />
                 </gating:dimension>
                 <gating:dimension>
                   <data-type:fcs-dimension data-type:name="SSC-A" />
                 </gating:dimension>
                 <gating:vertex>
                   <gating:coordinate data-type:value="133274.8907563025" />
                   <gating:coordinate data-type:value="106307.2442396313" />
                 </gating:vertex>
                 <gating:vertex>
                   <gating:coordinate data-type:value="62782.3865546219" />
                   <gating:coordinate data-type:value="26576.8110599078" />
                 </gating:vertex>
                 <gating:vertex>
                   <gating:coordinate data-type:value="87014.1848739496" />
                   <gating:coordinate data-type:value="13288.4055299539" />
                 </gating:vertex>
                 <gating:vertex>
                   <gating:coordinate data-type:value="207071.731092437" />
                   <gating:coordinate data-type:value="49529.5115207373" />
                 </gating:vertex>
                 <gating:vertex>
                   <gating:coordinate data-type:value="221390.5210084034" />
                   <gating:coordinate data-type:value="105099.2073732719" />
                 </gating:vertex>
                 <gating:vertex>
                   <gating:coordinate data-type:value="174028.3697478992" />
                   <gating:coordinate data-type:value="119595.6497695853" />
                 </gating:vertex>
               </gating:PolygonGate>
             </Gate>
             <Subpopulations>
               <Population name="Single Cells"  annotation=""  owningGroup="All Samples"  expanded="1"  sortPriority="10"  count="5450" >
                 <Graph smoothing="0"  backColor="#ffffff"  foreColor="#000000"  heatMapStatParameter="FITC-A"  type="Pseudocolor"  fast="1" >
                   <Axis dimension="x"  name="FSC-A"  label=""  auto="auto" />
                   <Axis dimension="y"  name="FSC-W"  label=""  auto="auto" />
                   <GraphSettings level="5%"  smoothingHighResolution="1"  contourHighResolution="1"  histogramSmoothingCount="0"  graphResolution="256"  showOutliers="0"  drawLargeDots="0"  dotsToDraw="8000"  tint="le.chartfill.tinted.40"  lineWeight="le.lineweight.normal"  lineStyle="le.linestyle.solid" />
                   <GraphEnvironment showGrid="0"  showAxes="tnlTNL"  showGates="1"  showFreqOnPlots="1"  showGateNameOnPlots="1"  showMedians="0"  showUncomped="0"  addEventParam="0"  lastYAxisName="" >
                     <TextTraits font="SansSerif"  size="11"  name="Labels"  style="plain"  color="#000000"  background="#00ffffff"  just="left" />
                     <TextTraits font="SansSerif"  size="11"  name="LayoutGates"  style="plain"  color="#000000"  background="#00ffffff"  just="left" />
                     <TextTraits font="SansSerif"  size="9"  name="Numbers"  style="plain"  color="#000000"  background="#00ffffff"  just="left" />
                     <TextTraits font="SansSerif"  size="9"  name="Legend"  style="plain"  color="#000000"  background="#00ffffff"  just="left" />
                     <WindowPosition x="0"  y="0"  width="390"  height="582"  displayed="1"  panelState="---" />
                   </GraphEnvironment>
                 </Graph>
                 <Gate gating:id="ID562266087"  gating:parent_id="ID1951962918" >
                   <gating:PolygonGate eventsInside="1"  annoOffsetX="72"  annoOffsetY="-104"  tint="#000000"  isTinted="0"  lineWeight="Normal"  userDefined="1"  quadId="-1"  gateResolution="256" >
                     <gating:dimension>
                       <data-type:fcs-dimension data-type:name="FSC-A" />
                     </gating:dimension>
                     <gating:dimension>
                       <data-type:fcs-dimension data-type:name="FSC-W" />
                     </gating:dimension>
                     <gating:vertex>
                       <gating:coordinate data-type:value="60579.4957983193" />
                       <gating:coordinate data-type:value="77314.3594470046" />
                     </gating:vertex>
                     <gating:vertex>
                       <gating:coordinate data-type:value="61680.9411764706" />
                       <gating:coordinate data-type:value="84562.5806451613" />
                     </gating:vertex>
                     <gating:vertex>
                       <gating:coordinate data-type:value="69391.0588235294" />
                       <gating:coordinate data-type:value="101475.0967741935" />
                     </gating:vertex>
                     <gating:vertex>
                       <gating:coordinate data-type:value="203767.3949579832" />
                       <gating:coordinate data-type:value="128051.9078341014" />
                     </gating:vertex>
                     <gating:vertex>
                       <gating:coordinate data-type:value="216984.7394957983" />
                       <gating:coordinate data-type:value="112347.4285714286" />
                     </gating:vertex>
                     <gating:vertex>
                       <gating:coordinate data-type:value="69391.0588235294" />
                       <gating:coordinate data-type:value="74898.2857142857" />
                     </gating:vertex>
                   </gating:PolygonGate>
                 </Gate>
                 <Subpopulations>
                   <Population name="Live cells"  annotation=""  owningGroup="All Samples"  expanded="1"  sortPriority="10"  count="5219" >
                     <Graph smoothing="0"  backColor="#ffffff"  foreColor="#000000"  heatMapStatParameter="FITC-A"  type="Pseudocolor"  fast="1" >
                       <Axis dimension="x"  name="FSC-A"  label=""  auto="auto" />
                       <Axis dimension="y"  name="Comp-PerCP-Cy5-5-A"  label=""  auto="auto" />
                       <GraphSettings level="5%"  smoothingHighResolution="1"  contourHighResolution="1"  histogramSmoothingCount="0"  graphResolution="256"  showOutliers="0"  drawLargeDots="0"  dotsToDraw="8000"  tint="le.chartfill.tinted.40"  lineWeight="le.lineweight.normal"  lineStyle="le.linestyle.solid" />
                       <GraphEnvironment showGrid="0"  showAxes="tnlTNL"  showGates="1"  showFreqOnPlots="1"  showGateNameOnPlots="1"  showMedians="0"  showUncomped="0"  addEventParam="0"  lastYAxisName="" >
                         <TextTraits font="SansSerif"  size="11"  name="Labels"  style="plain"  color="#000000"  background="#00ffffff"  just="left" />
                         <TextTraits font="SansSerif"  size="11"  name="LayoutGates"  style="plain"  color="#000000"  background="#00ffffff"  just="left" />
                         <TextTraits font="SansSerif"  size="9"  name="Numbers"  style="plain"  color="#000000"  background="#00ffffff"  just="left" />
                         <TextTraits font="SansSerif"  size="9"  name="Legend"  style="plain"  color="#000000"  background="#00ffffff"  just="left" />
                         <WindowPosition x="146"  y="27"  width="390"  height="582"  displayed="1"  panelState="---" />
                       </GraphEnvironment>
                     </Graph>
                     <Gate gating:id="ID1843742049"  gating:parent_id="ID562266087" >
                       <gating:PolygonGate eventsInside="1"  annoOffsetX="72"  annoOffsetY="-125"  tint="#000000"  isTinted="0"  lineWeight="Normal"  userDefined="1"  quadId="-1"  gateResolution="256" >
                         <gating:dimension>
                           <data-type:fcs-dimension data-type:name="FSC-A" />
                         </gating:dimension>
                         <gating:dimension>
                           <data-type:fcs-dimension data-type:name="Comp-PerCP-Cy5-5-A" />
                         </gating:dimension>
                         <gating:vertex>
                           <gating:coordinate data-type:value="64985.2773109244" />
                           <gating:coordinate data-type:value="-8046.3645146634" />
                         </gating:vertex>
                         <gating:vertex>
                           <gating:coordinate data-type:value="67188.1680672269" />
                           <gating:coordinate data-type:value="1771.9688747131" />
                         </gating:vertex>
                         <gating:vertex>
                           <gating:coordinate data-type:value="186144.268907563" />
                           <gating:coordinate data-type:value="8427.4835823191" />
                         </gating:vertex>
                         <gating:vertex>
                           <gating:coordinate data-type:value="220289.0756302521" />
                           <gating:coordinate data-type:value="2111.3963774379" />
                         </gating:vertex>
                         <gating:vertex>
                           <gating:coordinate data-type:value="209274.6218487395" />
                           <gating:coordinate data-type:value="207.1701452991" />
                         </gating:vertex>
                         <gating:vertex>
                           <gating:coordinate data-type:value="236810.756302521" />
                           <gating:coordinate data-type:value="-8046.3645146634" />
                         </gating:vertex>
                         <gating:vertex>
                           <gating:coordinate data-type:value="102434.4201680672" />
                           <gating:coordinate data-type:value="-8471.5515166776" />
                         </gating:vertex>
                       </gating:PolygonGate>
                     </Gate>
                     <Subpopulations>
                       <Population name="B cells"  annotation=""  owningGroup="All Samples"  expanded="1"  sortPriority="10"  count="5194" >
                         <Graph smoothing="0"  backColor="#ffffff"  foreColor="#000000"  heatMapStatParameter="FITC-A"  type="Pseudocolor"  fast="1" >
                           <Axis dimension="x"  name="FSC-A"  label=""  auto="auto" />
                           <Axis dimension="y"  name="Comp-APC-A"  label=""  auto="auto" />
                           <GraphSettings level="5%"  smoothingHighResolution="1"  contourHighResolution="1"  histogramSmoothingCount="0"  graphResolution="256"  showOutliers="0"  drawLargeDots="0"  dotsToDraw="8000"  tint="le.chartfill.tinted.40"  lineWeight="le.lineweight.normal"  lineStyle="le.linestyle.solid" />
                           <GraphEnvironment showGrid="0"  showAxes="tnlTNL"  showGates="1"  showFreqOnPlots="1"  showGateNameOnPlots="1"  showMedians="0"  showUncomped="0"  addEventParam="0"  lastYAxisName="" >
                             <TextTraits font="SansSerif"  size="11"  name="Labels"  style="plain"  color="#000000"  background="#00ffffff"  just="left" />
                             <TextTraits font="SansSerif"  size="11"  name="LayoutGates"  style="plain"  color="#000000"  background="#00ffffff"  just="left" />
                             <TextTraits font="SansSerif"  size="9"  name="Numbers"  style="plain"  color="#000000"  background="#00ffffff"  just="left" />
                             <TextTraits font="SansSerif"  size="9"  name="Legend"  style="plain"  color="#000000"  background="#00ffffff"  just="left" />
                             <WindowPosition x="146"  y="28"  width="390"  height="582"  displayed="1"  panelState="---" />
                           </GraphEnvironment>
                         </Graph>
                         <Gate gating:id="ID2101215861"  gating:parent_id="ID1843742049" >
                           <gating:RectangleGate eventsInside="1"  annoOffsetX="0"  annoOffsetY="0"  tint="#000000"  isTinted="0"  lineWeight="Normal"  userDefined="1"  percentX="0"  percentY="0" >
                             <gating:dimension gating:min="34144.80672268908"  gating:max="256636.7731092437" >
                               <data-type:fcs-dimension data-type:name="FSC-A" />
                             </gating:dimension>
                             <gating:dimension gating:min="2150.0045004270532"  gating:max="199163.6376152467" >
                               <data-type:fcs-dimension data-type:name="Comp-APC-A" />
                             </gating:dimension>
                           </gating:RectangleGate>
                         </Gate>
                         <Subpopulations>
                           <Population name="IgD"  annotation=""  owningGroup="All Samples"  expanded="1"  sortPriority="10"  count="4397" >
                             <Graph smoothing="0"  backColor="#ffffff"  foreColor="#000000"  heatMapStatParameter="FITC-A"  type="Pseudocolor"  fast="1" >
                               <Axis dimension="x"  name="FSC-A"  label=""  auto="auto" />
                               <Axis dimension="y"  name="Comp-PE-A"  label=""  auto="auto" />
                               <GraphSettings level="5%"  smoothingHighResolution="1"  contourHighResolution="1"  histogramSmoothingCount="0"  graphResolution="256"  showOutliers="0"  drawLargeDots="0"  dotsToDraw="8000"  tint="le.chartfill.tinted.40"  lineWeight="le.lineweight.normal"  lineStyle="le.linestyle.solid" />
                               <GraphEnvironment showGrid="0"  showAxes="tnlTNL"  showGates="1"  showFreqOnPlots="1"  showGateNameOnPlots="1"  showMedians="0"  showUncomped="0"  addEventParam="0"  lastYAxisName="" >
                                 <TextTraits font="SansSerif"  size="11"  name="Labels"  style="plain"  color="#000000"  background="#00ffffff"  just="left" />
                                 <TextTraits font="SansSerif"  size="11"  name="LayoutGates"  style="plain"  color="#000000"  background="#00ffffff"  just="left" />
                                 <TextTraits font="SansSerif"  size="9"  name="Numbers"  style="plain"  color="#000000"  background="#00ffffff"  just="left" />
                                 <TextTraits font="SansSerif"  size="9"  name="Legend"  style="plain"  color="#000000"  background="#00ffffff"  just="left" />
                                 <WindowPosition x="110"  y="79"  width="390"  height="582"  displayed="1"  panelState="---" />
                               </GraphEnvironment>
                             </Graph>
                             <Gate gating:id="ID667474421"  gating:parent_id="ID2101215861" >
                               <gating:RectangleGate eventsInside="1"  annoOffsetX="0"  annoOffsetY="0"  tint="#000000"  isTinted="0"  lineWeight="Normal"  userDefined="1"  percentX="0"  percentY="0" >
                                 <gating:dimension gating:min="35246.252100840335"  gating:max="236810.756302521" >
                                   <data-type:fcs-dimension data-type:name="FSC-A" />
                                 </gating:dimension>
                                 <gating:dimension gating:min="1128.503579888977"  gating:max="165297.264393893" >
                                   <data-type:fcs-dimension data-type:name="Comp-PE-A" />
                                 </gating:dimension>
                               </gating:RectangleGate>
                             </Gate>
                           </Population>
                           <Population name="IgG1+"  annotation=""  owningGroup="All Samples"  expanded="1"  sortPriority="10"  count="28" >
                             <Graph smoothing="0"  backColor="#ffffff"  foreColor="#000000"  heatMapStatParameter="FITC-A"  type="Pseudocolor"  fast="1" >
                               <Axis dimension="x"  name="BV421-A"  label=""  auto="auto" />
                               <Axis dimension="y"  name="Comp-FITC-A"  label=""  auto="auto" />
                               <GraphSettings level="5%"  smoothingHighResolution="1"  contourHighResolution="1"  histogramSmoothingCount="0"  graphResolution="256"  showOutliers="0"  drawLargeDots="0"  dotsToDraw="8000"  tint="le.chartfill.tinted.40"  lineWeight="le.lineweight.normal"  lineStyle="le.linestyle.solid" />
                               <GraphEnvironment showGrid="0"  showAxes="tnlTNL"  showGates="1"  showFreqOnPlots="1"  showGateNameOnPlots="1"  showMedians="0"  showUncomped="0"  addEventParam="0"  lastYAxisName="" >
                                 <TextTraits font="SansSerif"  size="11"  name="Labels"  style="plain"  color="#000000"  background="#00ffffff"  just="left" />
                                 <TextTraits font="SansSerif"  size="11"  name="LayoutGates"  style="plain"  color="#000000"  background="#00ffffff"  just="left" />
                                 <TextTraits font="SansSerif"  size="9"  name="Numbers"  style="plain"  color="#000000"  background="#00ffffff"  just="left" />
                                 <TextTraits font="SansSerif"  size="9"  name="Legend"  style="plain"  color="#000000"  background="#00ffffff"  just="left" />
                                 <WindowPosition x="110"  y="80"  width="390"  height="582"  displayed="1"  panelState="---" />
                               </GraphEnvironment>
                             </Graph>
                             <Gate gating:id="ID1697601615"  gating:parent_id="ID2101215861" >
                               <gating:RectangleGate eventsInside="1"  annoOffsetX="0"  annoOffsetY="0"  tint="#000000"  isTinted="0"  lineWeight="Normal"  userDefined="1"  percentX="0"  percentY="0" >
                                 <gating:dimension gating:min="39.39131907434448"  gating:max="54251.79654605824" >
                                   <data-type:fcs-dimension data-type:name="BV421-A" />
                                 </gating:dimension>
                                 <gating:dimension gating:min="4417.092024630358"  gating:max="132426.26687099322" >
                                   <data-type:fcs-dimension data-type:name="Comp-FITC-A" />
                                 </gating:dimension>
                               </gating:RectangleGate>
                             </Gate>
                             <Subpopulations>
                               <Statistic name="fj.stat.freqofparent"  annotation=""  owningGroup="All Samples"  expanded="1"  sortPriority="5"  ancestor=""  correlate=""  value="0.0053908356" />
                             </Subpopulations>
                           </Population>
                         </Subpopulations>
                       </Population>
                     </Subpopulations>
                   </Population>
                 </Subpopulations>
               </Population>
             </Subpopulations>
           </Population>
         </Subpopulations>
       </SampleNode>
     </Sample>
     <Sample>
       <DataSet uri="file:/C:/Users/DCheung/OneDrive%20-%20University%20of%20Dundee/Documents/PhD/PhD/Papers/LPS%20stimulates%20dynamic%20changes%20in%20B%20cell%20metabolism/Re-submission%20(eLIFE)/Raw%20FACS%20files/Figure%204/F-H/Proliferation%20and%20CSR%20SlC7a5%20KO/Specimen_001_Tube_005%20Viab_005.fcs"  sampleID="1" />
       <transforms:spilloverMatrix spectral="0"  weightOptAlgorithmType="OLS"  prefix="Comp-"  name="Compensation-copy"  editable="1"  color="#00ccff"  version="FlowJo-10.10.0"  status="FINALIZED"  transforms:id="6526cf2d-9e42-414c-bf97-8fa057ec8f2d"  suffix="" >
         <data-type:parameters>
           <data-type:parameter data-type:name="APC-A"  userProvidedCompInfix="Comp-APC-A" />
           <data-type:parameter data-type:name="FITC-A"  userProvidedCompInfix="Comp-FITC-A" />
           <data-type:parameter data-type:name="PE-A"  userProvidedCompInfix="Comp-PE-A" />
           <data-type:parameter data-type:name="PerCP-Cy5-5-A"  userProvidedCompInfix="Comp-PerCP-Cy5-5-A" />
         </data-type:parameters>
         <transforms:spillover data-type:parameter="APC-A"  userProvidedCompInfix="Comp-APC-A" >
           <transforms:coefficient data-type:parameter="APC-A"  transforms:value="1" />
           <transforms:coefficient data-type:parameter="FITC-A"  transforms:value="-0.0009285315" />
           <transforms:coefficient data-type:parameter="PE-A"  transforms:value="-0.0006294385" />
           <transforms:coefficient data-type:parameter="PerCP-Cy5-5-A"  transforms:value="0.0216985705" />
         </transforms:spillover>
         <transforms:spillover data-type:parameter="FITC-A"  userProvidedCompInfix="Comp-FITC-A" >
           <transforms:coefficient data-type:parameter="APC-A"  transforms:value="0.0004018432" />
           <transforms:coefficient data-type:parameter="FITC-A"  transforms:value="1" />
           <transforms:coefficient data-type:parameter="PE-A"  transforms:value="0.1950008528" />
           <transforms:coefficient data-type:parameter="PerCP-Cy5-5-A"  transforms:value="0.0356864179" />
         </transforms:spillover>
         <transforms:spillover data-type:parameter="PE-A"  userProvidedCompInfix="Comp-PE-A" >
           <transforms:coefficient data-type:parameter="APC-A"  transforms:value="0.0016701587" />
           <transforms:coefficient data-type:parameter="FITC-A"  transforms:value="0.0401024262" />
           <transforms:coefficient data-type:parameter="PE-A"  transforms:value="1" />
           <transforms:coefficient data-type:parameter="PerCP-Cy5-5-A"  transforms:value="0.2460090434" />
         </transforms:spillover>
         <transforms:spillover data-type:parameter="PerCP-Cy5-5-A"  userProvidedCompInfix="Comp-PerCP-Cy5-5-A" >
           <transforms:coefficient data-type:parameter="APC-A"  transforms:value="0.0236752224" />
           <transforms:coefficient data-type:parameter="FITC-A"  transforms:value="0" />
           <transforms:coefficient data-type:parameter="PE-A"  transforms:value="0.0311088136" />
           <transforms:coefficient data-type:parameter="PerCP-Cy5-5-A"  transforms:value="1" />
         </transforms:spillover>
       </transforms:spilloverMatrix>
       <Transformations>
         <transforms:linear transforms:minRange="0"  transforms:maxRange="262144"  gain="1" >
           <data-type:parameter data-type:name="FSC-A" />
         </transforms:linear>
         <transforms:linear transforms:minRange="0"  transforms:maxRange="262144"  gain="1" >
           <data-type:parameter data-type:name="FSC-W" />
         </transforms:linear>
         <transforms:linear transforms:minRange="-0"  transforms:maxRange="262144"  gain="1" >
           <data-type:parameter data-type:name="SSC-A" />
         </transforms:linear>
         <transforms:linear transforms:minRange="0"  transforms:maxRange="262144"  gain="1" >
           <data-type:parameter data-type:name="SSC-W" />
         </transforms:linear>
         <transforms:biex transforms:length="256"  transforms:maxRange="262144"  transforms:neg="0"  transforms:width="-10"  transforms:pos="4.6" >
           <data-type:parameter data-type:name="FITC-A" />
         </transforms:biex>
         <transforms:biex transforms:length="256"  transforms:maxRange="262144"  transforms:neg="0"  transforms:width="-100"  transforms:pos="4.418539922" >
           <data-type:parameter data-type:name="PE-A" />
         </transforms:biex>
         <transforms:biex transforms:length="256"  transforms:maxRange="262144"  transforms:neg="0"  transforms:width="-100"  transforms:pos="4.418539922" >
           <data-type:parameter data-type:name="APC-A" />
         </transforms:biex>
         <transforms:biex transforms:length="256"  transforms:maxRange="262144.0000000001"  transforms:neg="0.1"  transforms:width="-3.9810717055"  transforms:pos="4.418539922" >
           <data-type:parameter data-type:name="BV421-A" />
         </transforms:biex>
         <transforms:biex transforms:length="256"  transforms:maxRange="262144"  transforms:neg="1"  transforms:width="-100"  transforms:pos="4.418539922" >
           <data-type:parameter data-type:name="PerCP-Cy5-5-A" />
         </transforms:biex>
         <transforms:linear transforms:minRange="0.7106332765"  transforms:maxRange="20"  gain="0.0131113151" >
           <data-type:parameter data-type:name="Time" />
         </transforms:linear>
         <transforms:biex transforms:length="256"  transforms:maxRange="262144"  transforms:neg="0"  transforms:width="-100"  transforms:pos="4.418539922" >
           <data-type:parameter data-type:name="Comp-APC-A" />
         </transforms:biex>
         <transforms:biex transforms:length="256"  transforms:maxRange="262144"  transforms:neg="0"  transforms:width="-10"  transforms:pos="4.6" >
           <data-type:parameter data-type:name="Comp-FITC-A" />
         </transforms:biex>
         <transforms:biex transforms:length="256"  transforms:maxRange="262144"  transforms:neg="0"  transforms:width="-100"  transforms:pos="4.418539922" >
           <data-type:parameter data-type:name="Comp-PE-A" />
         </transforms:biex>
         <transforms:biex transforms:length="256"  transforms:maxRange="262144"  transforms:neg="1"  transforms:width="-100"  transforms:pos="4.418539922" >
           <data-type:parameter data-type:name="Comp-PerCP-Cy5-5-A" />
         </transforms:biex>
       </Transformations>
       <Keywords>
         <Keyword name="FJ_FCS_VERSION"  value="3" />
         <Keyword name="$BEGINANALYSIS"  value="0" />
         <Keyword name="$ENDANALYSIS"  value="0" />
         <Keyword name="$BEGINSTEXT"  value="0" />
         <Keyword name="$ENDSTEXT"  value="0" />
         <Keyword name="$BEGINDATA"  value="2497" />
         <Keyword name="$ENDDATA"  value="1040176            " />
         <Keyword name="$FIL"  value="Specimen_001_Tube_005 Viab_005.fcs" />
         <Keyword name="$SYS"  value="Windows 7 6.1" />
         <Keyword name="$TOT"  value="25942              " />
         <Keyword name="$PAR"  value="10" />
         <Keyword name="$MODE"  value="L" />
         <Keyword name="$BYTEORD"  value="4,3,2,1" />
         <Keyword name="$DATATYPE"  value="F" />
         <Keyword name="$NEXTDATA"  value="0" />
         <Keyword name="CREATOR"  value="BD FACSDiva Software Version 8.0.1" />
         <Keyword name="TUBE NAME"  value="Tube_005 Viab" />
         <Keyword name="$SRC"  value="Specimen_001" />
         <Keyword name="EXPERIMENT NAME"  value="DO NOT DELETE PLEASE 181216 B cell CSR WT and SLC7a5 KO 3-4 day (day 3)" />
         <Keyword name="GUID"  value="0ef975a0-e3b2-45b7-8201-e06efda456e2" />
         <Keyword name="$DATE"  value="16-DEC-2018" />
         <Keyword name="$BTIM"  value="18:22:30" />
         <Keyword name="$ETIM"  value="18:22:50" />
         <Keyword name="$CYT"  value="FACSCantoII" />
         <Keyword name="SETTINGS"  value="Cytometer" />
         <Keyword name="CYTNUM"  value="V96300662" />
         <Keyword name="WINDOW EXTENSION"  value="7.00" />
         <Keyword name="EXPORT USER NAME"  value="SAgroup" />
         <Keyword name="EXPORT TIME"  value="16-DEC-2018-18:24:38" />
         <Keyword name="$OP"  value="SAgroup" />
         <Keyword name="FSC ASF"  value="0.77" />
         <Keyword name="AUTOBS"  value="TRUE" />
         <Keyword name="$INST"  value=" " />
         <Keyword name="LASER1NAME"  value="Blue" />
         <Keyword name="LASER1DELAY"  value="0.00" />
         <Keyword name="LASER1ASF"  value="1.44" />
         <Keyword name="LASER2NAME"  value="Red" />
         <Keyword name="LASER2DELAY"  value="32.49" />
         <Keyword name="LASER2ASF"  value="1.29" />
         <Keyword name="LASER3NAME"  value="Violet" />
         <Keyword name="LASER3DELAY"  value="-31.92" />
         <Keyword name="LASER3ASF"  value="1.25" />
         <Keyword name="$TIMESTEP"  value="0.01" />
         <Keyword name="SPILL"  value="5,FITC-A,PE-A,APC-A,BV421-A,PerCP-Cy5-5-A,1,0,0,0,0,0,1,0,0,0,0,0,1,0,0,0,0,0,1,0,0,0,0,0,1" />
         <Keyword name="APPLY COMPENSATION"  value="TRUE" />
         <Keyword name="THRESHOLD"  value="FSC,2000" />
         <Keyword name="$P1N"  value="FSC-A" />
         <Keyword name="$P1R"  value="262144" />
         <Keyword name="$P1B"  value="32" />
         <Keyword name="$P1E"  value="0,0" />
         <Keyword name="$P1V"  value="240" />
         <Keyword name="$P1G"  value="1.0" />
         <Keyword name="P1DISPLAY"  value="LIN" />
         <Keyword name="P1BS"  value="0" />
         <Keyword name="P1MS"  value="0" />
         <Keyword name="$P2N"  value="FSC-W" />
         <Keyword name="$P2R"  value="262144" />
         <Keyword name="$P2B"  value="32" />
         <Keyword name="$P2E"  value="0,0" />
         <Keyword name="$P2V"  value="240" />
         <Keyword name="$P2G"  value="1.0" />
         <Keyword name="P2BS"  value="-1" />
         <Keyword name="P2MS"  value="0" />
         <Keyword name="$P3N"  value="SSC-A" />
         <Keyword name="$P3R"  value="262144" />
         <Keyword name="$P3B"  value="32" />
         <Keyword name="$P3E"  value="0,0" />
         <Keyword name="$P3V"  value="360" />
         <Keyword name="$P3G"  value="1.0" />
         <Keyword name="P3DISPLAY"  value="LIN" />
         <Keyword name="P3BS"  value="0" />
         <Keyword name="P3MS"  value="0" />
         <Keyword name="$P4N"  value="SSC-W" />
         <Keyword name="$P4R"  value="262144" />
         <Keyword name="$P4B"  value="32" />
         <Keyword name="$P4E"  value="0,0" />
         <Keyword name="$P4V"  value="360" />
         <Keyword name="$P4G"  value="1.0" />
         <Keyword name="P4BS"  value="-1" />
         <Keyword name="P4MS"  value="0" />
         <Keyword name="$P5N"  value="FITC-A" />
         <Keyword name="$P5S"  value="IgG" />
         <Keyword name="$P5R"  value="262144" />
         <Keyword name="$P5B"  value="32" />
         <Keyword name="$P5E"  value="0,0" />
         <Keyword name="$P5V"  value="440" />
         <Keyword name="$P5G"  value="1.0" />
         <Keyword name="P5DISPLAY"  value="LOG" />
         <Keyword name="P5BS"  value="151" />
         <Keyword name="P5MS"  value="0" />
         <Keyword name="$P6N"  value="PE-A" />
         <Keyword name="$P6S"  value="IgD" />
         <Keyword name="$P6R"  value="262144" />
         <Keyword name="$P6B"  value="32" />
         <Keyword name="$P6E"  value="0,0" />
         <Keyword name="$P6V"  value="490" />
         <Keyword name="$P6G"  value="1.0" />
         <Keyword name="P6DISPLAY"  value="LOG" />
         <Keyword name="P6BS"  value="144" />
         <Keyword name="P6MS"  value="0" />
         <Keyword name="$P7N"  value="APC-A" />
         <Keyword name="$P7S"  value="CD19" />
         <Keyword name="$P7R"  value="262144" />
         <Keyword name="$P7B"  value="32" />
         <Keyword name="$P7E"  value="0,0" />
         <Keyword name="$P7V"  value="530" />
         <Keyword name="$P7G"  value="1.0" />
         <Keyword name="P7DISPLAY"  value="LOG" />
         <Keyword name="P7BS"  value="134" />
         <Keyword name="P7MS"  value="0" />
         <Keyword name="$P8N"  value="BV421-A" />
         <Keyword name="$P8S"  value="CTV" />
         <Keyword name="$P8R"  value="262144" />
         <Keyword name="$P8B"  value="32" />
         <Keyword name="$P8E"  value="0,0" />
         <Keyword name="$P8V"  value="275" />
         <Keyword name="$P8G"  value="1.0" />
         <Keyword name="P8DISPLAY"  value="LOG" />
         <Keyword name="P8BS"  value="55" />
         <Keyword name="P8MS"  value="0" />
         <Keyword name="$P9N"  value="PerCP-Cy5-5-A" />
         <Keyword name="$P9S"  value="Viability" />
         <Keyword name="$P9R"  value="262144" />
         <Keyword name="$P9B"  value="32" />
         <Keyword name="$P9E"  value="0,0" />
         <Keyword name="$P9V"  value="580" />
         <Keyword name="$P9G"  value="1.0" />
         <Keyword name="P9DISPLAY"  value="LOG" />
         <Keyword name="P9BS"  value="812" />
         <Keyword name="P9MS"  value="0" />
         <Keyword name="$P10N"  value="Time" />
         <Keyword name="$P10R"  value="262144" />
         <Keyword name="$P10B"  value="32" />
         <Keyword name="$P10E"  value="0,0" />
         <Keyword name="$P10G"  value="0.01" />
         <Keyword name="P10BS"  value="0" />
         <Keyword name="P10MS"  value="0" />
         <Keyword name="CST SETUP STATUS"  value="SUCCESS" />
         <Keyword name="CST BEADS LOT ID"  value="71597" />
         <Keyword name="CYTOMETER CONFIG NAME"  value="Dundee default configuration" />
         <Keyword name="CYTOMETER CONFIG CREATE DATE"  value="2016-11-15T10:44:21+00:00" />
         <Keyword name="CST SETUP DATE"  value="2018-10-15T09:41:05+01:00" />
         <Keyword name="CST BASELINE DATE"  value="2018-03-26T09:57:04+01:00" />
         <Keyword name="CST BEADS EXPIRED"  value="False" />
         <Keyword name="CST PERFORMANCE EXPIRED"  value="2018-10-16T09:41:05+01:00" />
         <Keyword name="CST REGULATORY STATUS"  value="RUO Performance Check" />
         <Keyword name="$P1S"  value="" />
         <Keyword name="$P2S"  value="" />
         <Keyword name="$P3S"  value="" />
         <Keyword name="$P4S"  value="" />
         <Keyword name="$P10S"  value="" />
         <Keyword name="$P11N"  value="Comp-APC-A" />
         <Keyword name="$P11S"  value="CD19" />
         <Keyword name="$P11R"  value="262144" />
         <Keyword name="$P12N"  value="Comp-FITC-A" />
         <Keyword name="$P12S"  value="IgG" />
         <Keyword name="$P12R"  value="262144" />
         <Keyword name="$P13N"  value="Comp-PE-A" />
         <Keyword name="$P13S"  value="IgD" />
         <Keyword name="$P13R"  value="262144" />
         <Keyword name="$P14N"  value="Comp-PerCP-Cy5-5-A" />
         <Keyword name="$P14S"  value="Viability" />
         <Keyword name="$P14R"  value="262144" />
         <Keyword name="FILENAME"  value="" />
       </Keywords>
       <SampleNode name="Specimen_001_Tube_005 Viab_005.fcs"  annotation=""  owningGroup=""  expanded="1"  sortPriority="10"  count="25942"  sampleID="1" >
         <Graph smoothing="0"  backColor="#ffffff"  foreColor="#000000"  type="Pseudocolor"  fast="1" >
           <Axis dimension="x"  name="FSC-A"  label=""  auto="auto" />
           <Axis dimension="y"  name="SSC-A"  label=""  auto="auto" />
           <GraphSettings level="5%"  smoothingHighResolution="1"  contourHighResolution="1"  histogramSmoothingCount="0"  graphResolution="256"  showOutliers="0"  drawLargeDots="0"  dotsToDraw="8000"  tint="le.chartfill.tinted.40"  lineWeight="le.lineweight.normal"  lineStyle="le.linestyle.solid" />
           <GraphEnvironment showGrid="0"  showAxes="tnlTNL"  showGates="1"  showFreqOnPlots="1"  showGateNameOnPlots="1"  showMedians="0"  showUncomped="0"  addEventParam="0"  lastYAxisName="" >
             <TextTraits font="SansSerif"  size="11"  name="Labels"  style="plain"  color="#000000"  background="#00ffffff"  just="left" />
             <TextTraits font="SansSerif"  size="11"  name="LayoutGates"  style="plain"  color="#000000"  background="#00ffffff"  just="left" />
             <TextTraits font="SansSerif"  size="9"  name="Numbers"  style="plain"  color="#000000"  background="#00ffffff"  just="left" />
             <TextTraits font="SansSerif"  size="9"  name="Legend"  style="plain"  color="#000000"  background="#00ffffff"  just="left" />
             <WindowPosition x="0"  y="0"  width="0"  height="0"  displayed="0"  panelState="" />
           </GraphEnvironment>
         </Graph>
         <Subpopulations>
           <Population name="Lymphocytes"  annotation=""  owningGroup="All Samples"  expanded="1"  sortPriority="10"  count="11542" >
             <Graph smoothing="13"  backColor="#ffffff"  foreColor="#000000"  heatMapStatParameter="FITC-A"  type="Histogram"  fast="1" >
               <Axis dimension="x"  name="PerCP-Cy5-5-A"  label=""  auto="auto" />
               <Axis dimension="y"  name=""  label=""  auto="modal" />
               <GraphSettings level="5%"  smoothingHighResolution="1"  contourHighResolution="1"  histogramSmoothingCount="0"  graphResolution="256"  showOutliers="0"  drawLargeDots="0"  dotsToDraw="8000" />
               <GraphEnvironment showGrid="0"  showAxes="tnlT"  showGates="1"  showFreqOnPlots="1"  showGateNameOnPlots="0"  showMedians="1"  showUncomped="1"  addEventParam="0"  lastYAxisName="" >
                 <TextTraits font="SansSerif"  size="18"  name="Labels"  style="plain"  color="#000000"  background="#00ffffff"  just="left" />
                 <TextTraits font="SansSerif"  size="11"  name="LayoutGates"  style="plain"  color="#000000"  background="#00ffffff"  just="left" />
                 <TextTraits font="SansSerif"  size="8"  name="Numbers"  style="plain"  color="#000000"  background="#00ffffff"  just="left" />
                 <TextTraits font="SansSerif"  size="22"  name="Legend"  style="bold"  color="#000000"  background="#00ffffff"  just="left" />
                 <WindowPosition x="620"  y="20"  width="390"  height="582"  displayed="0"  panelState="---" />
               </GraphEnvironment>
             </Graph>
             <Gate gating:id="ID1271441832" >
               <gating:PolygonGate eventsInside="1"  annoOffsetX="46"  annoOffsetY="-136"  tint="#000000"  isTinted="1"  lineWeight="Normal"  userDefined="1"  quadId="-1"  gateResolution="256" >
                 <gating:dimension>
                   <data-type:fcs-dimension data-type:name="FSC-A" />
                 </gating:dimension>
                 <gating:dimension>
                   <data-type:fcs-dimension data-type:name="SSC-A" />
                 </gating:dimension>
                 <gating:vertex>
                   <gating:coordinate data-type:value="133274.8907563025" />
                   <gating:coordinate data-type:value="106307.2442396313" />
                 </gating:vertex>
                 <gating:vertex>
                   <gating:coordinate data-type:value="62782.3865546219" />
                   <gating:coordinate data-type:value="26576.8110599078" />
                 </gating:vertex>
                 <gating:vertex>
                   <gating:coordinate data-type:value="87014.1848739496" />
                   <gating:coordinate data-type:value="13288.4055299539" />
                 </gating:vertex>
                 <gating:vertex>
                   <gating:coordinate data-type:value="207071.731092437" />
                   <gating:coordinate data-type:value="49529.5115207373" />
                 </gating:vertex>
                 <gating:vertex>
                   <gating:coordinate data-type:value="221390.5210084034" />
                   <gating:coordinate data-type:value="105099.2073732719" />
                 </gating:vertex>
                 <gating:vertex>
                   <gating:coordinate data-type:value="174028.3697478992" />
                   <gating:coordinate data-type:value="119595.6497695853" />
                 </gating:vertex>
               </gating:PolygonGate>
             </Gate>
             <Subpopulations>
               <Population name="PerCP-Cy5-5-A+"  annotation=""  owningGroup=""  expanded="1"  sortPriority="10"  count="1442" >
                 <Graph smoothing="0"  backColor="#ffffff"  foreColor="#000000"  type="Histogram"  fast="1" >
                   <Axis dimension="x"  name="PerCP-Cy5-5-A"  label=""  auto="auto" />
                   <Axis dimension="y"  name=""  label=""  auto="auto" />
                   <GraphSettings level="5%"  smoothingHighResolution="1"  contourHighResolution="1"  histogramSmoothingCount="0"  graphResolution="256"  showOutliers="0"  drawLargeDots="0"  dotsToDraw="8000" />
                   <GraphEnvironment showGrid="0"  showAxes="tnlTNL"  showGates="1"  showFreqOnPlots="1"  showGateNameOnPlots="1"  showMedians="0"  showUncomped="0"  addEventParam="0"  lastYAxisName="" >
                     <TextTraits font="SansSerif"  size="11"  name="Labels"  style="plain"  color="#000000"  background="#00ffffff"  just="left" />
                     <TextTraits font="SansSerif"  size="11"  name="LayoutGates"  style="plain"  color="#000000"  background="#00ffffff"  just="left" />
                     <TextTraits font="SansSerif"  size="9"  name="Numbers"  style="plain"  color="#000000"  background="#00ffffff"  just="left" />
                     <TextTraits font="SansSerif"  size="9"  name="Legend"  style="plain"  color="#000000"  background="#00ffffff"  just="left" />
                     <WindowPosition x="0"  y="0"  width="0"  height="0"  displayed="0"  panelState="" />
                   </GraphEnvironment>
                 </Graph>
                 <Gate gating:id="ID1073881444"  gating:parent_id="ID1271441832" >
                   <gating:RectangleGate eventsInside="1"  annoOffsetX="0"  annoOffsetY="-20"  tint="#228822"  isTinted="1"  lineWeight="Normal"  userDefined="1" >
                     <gating:dimension gating:min="4071.8542746148387"  gating:max="145338.53403470616"  yRatio="0.28110599078341014" >
                       <data-type:fcs-dimension data-type:name="PerCP-Cy5-5-A" />
                     </gating:dimension>
                   </gating:RectangleGate>
                 </Gate>
               </Population>
               <Population name="Single Cells"  annotation=""  owningGroup="All Samples"  expanded="1"  sortPriority="10"  count="11209" >
                 <Graph smoothing="0"  backColor="#ffffff"  foreColor="#000000"  heatMapStatParameter="FITC-A"  type="Pseudocolor"  fast="1" >
                   <Axis dimension="x"  name="FSC-A"  label=""  auto="auto" />
                   <Axis dimension="y"  name="PerCP-Cy5-5-A"  label=""  auto="auto" />
                   <GraphSettings level="5%"  smoothingHighResolution="1"  contourHighResolution="1"  histogramSmoothingCount="0"  graphResolution="256"  showOutliers="0"  drawLargeDots="0"  dotsToDraw="8000"  tint="le.chartfill.tinted.40"  lineWeight="le.lineweight.normal"  lineStyle="le.linestyle.solid" />
                   <GraphEnvironment showGrid="0"  showAxes="tnlTNL"  showGates="1"  showFreqOnPlots="1"  showGateNameOnPlots="1"  showMedians="0"  showUncomped="0"  addEventParam="0"  lastYAxisName="" >
                     <TextTraits font="SansSerif"  size="11"  name="Labels"  style="plain"  color="#000000"  background="#00ffffff"  just="left" />
                     <TextTraits font="SansSerif"  size="11"  name="LayoutGates"  style="plain"  color="#000000"  background="#00ffffff"  just="left" />
                     <TextTraits font="SansSerif"  size="9"  name="Numbers"  style="plain"  color="#000000"  background="#00ffffff"  just="left" />
                     <TextTraits font="SansSerif"  size="9"  name="Legend"  style="plain"  color="#000000"  background="#00ffffff"  just="left" />
                     <WindowPosition x="557"  y="59"  width="390"  height="582"  displayed="0"  panelState="---" />
                   </GraphEnvironment>
                 </Graph>
                 <Gate gating:id="ID1222713336"  gating:parent_id="ID1271441832" >
                   <gating:PolygonGate eventsInside="1"  annoOffsetX="72"  annoOffsetY="-104"  tint="#000000"  isTinted="0"  lineWeight="Normal"  userDefined="1"  quadId="-1"  gateResolution="256" >
                     <gating:dimension>
                       <data-type:fcs-dimension data-type:name="FSC-A" />
                     </gating:dimension>
                     <gating:dimension>
                       <data-type:fcs-dimension data-type:name="FSC-W" />
                     </gating:dimension>
                     <gating:vertex>
                       <gating:coordinate data-type:value="60579.4957983193" />
                       <gating:coordinate data-type:value="77314.3594470046" />
                     </gating:vertex>
                     <gating:vertex>
                       <gating:coordinate data-type:value="61680.9411764706" />
                       <gating:coordinate data-type:value="84562.5806451613" />
                     </gating:vertex>
                     <gating:vertex>
                       <gating:coordinate data-type:value="69391.0588235294" />
                       <gating:coordinate data-type:value="101475.0967741935" />
                     </gating:vertex>
                     <gating:vertex>
                       <gating:coordinate data-type:value="203767.3949579832" />
                       <gating:coordinate data-type:value="128051.9078341014" />
                     </gating:vertex>
                     <gating:vertex>
                       <gating:coordinate data-type:value="216984.7394957983" />
                       <gating:coordinate data-type:value="112347.4285714286" />
                     </gating:vertex>
                     <gating:vertex>
                       <gating:coordinate data-type:value="69391.0588235294" />
                       <gating:coordinate data-type:value="74898.2857142857" />
                     </gating:vertex>
                   </gating:PolygonGate>
                 </Gate>
                 <Subpopulations>
                   <Population name="Live cells"  annotation=""  owningGroup="All Samples"  expanded="1"  sortPriority="10"  count="9963" >
                     <Graph smoothing="0"  backColor="#ffffff"  foreColor="#000000"  heatMapStatParameter="FITC-A"  type="Pseudocolor"  fast="1" >
                       <Axis dimension="x"  name="FSC-A"  label=""  auto="auto" />
                       <Axis dimension="y"  name="Comp-PerCP-Cy5-5-A"  label=""  auto="auto" />
                       <GraphSettings level="5%"  smoothingHighResolution="1"  contourHighResolution="1"  histogramSmoothingCount="0"  graphResolution="256"  showOutliers="0"  drawLargeDots="0"  dotsToDraw="8000"  tint="le.chartfill.tinted.40"  lineWeight="le.lineweight.normal"  lineStyle="le.linestyle.solid" />
                       <GraphEnvironment showGrid="0"  showAxes="tnlTNL"  showGates="1"  showFreqOnPlots="1"  showGateNameOnPlots="1"  showMedians="0"  showUncomped="0"  addEventParam="0"  lastYAxisName="" >
                         <TextTraits font="SansSerif"  size="11"  name="Labels"  style="plain"  color="#000000"  background="#00ffffff"  just="left" />
                         <TextTraits font="SansSerif"  size="11"  name="LayoutGates"  style="plain"  color="#000000"  background="#00ffffff"  just="left" />
                         <TextTraits font="SansSerif"  size="9"  name="Numbers"  style="plain"  color="#000000"  background="#00ffffff"  just="left" />
                         <TextTraits font="SansSerif"  size="9"  name="Legend"  style="plain"  color="#000000"  background="#00ffffff"  just="left" />
                         <WindowPosition x="146"  y="27"  width="390"  height="582"  displayed="1"  panelState="---" />
                       </GraphEnvironment>
                     </Graph>
                     <Gate gating:id="ID439131350"  gating:parent_id="ID1222713336" >
                       <gating:PolygonGate eventsInside="1"  annoOffsetX="72"  annoOffsetY="-125"  tint="#000000"  isTinted="0"  lineWeight="Normal"  userDefined="1"  quadId="-1"  gateResolution="256" >
                         <gating:dimension>
                           <data-type:fcs-dimension data-type:name="FSC-A" />
                         </gating:dimension>
                         <gating:dimension>
                           <data-type:fcs-dimension data-type:name="Comp-PerCP-Cy5-5-A" />
                         </gating:dimension>
                         <gating:vertex>
                           <gating:coordinate data-type:value="64985.2773109244" />
                           <gating:coordinate data-type:value="-8046.3645146634" />
                         </gating:vertex>
                         <gating:vertex>
                           <gating:coordinate data-type:value="67188.1680672269" />
                           <gating:coordinate data-type:value="1771.9688747131" />
                         </gating:vertex>
                         <gating:vertex>
                           <gating:coordinate data-type:value="186144.268907563" />
                           <gating:coordinate data-type:value="8427.4835823191" />
                         </gating:vertex>
                         <gating:vertex>
                           <gating:coordinate data-type:value="220289.0756302521" />
                           <gating:coordinate data-type:value="2111.3963774379" />
                         </gating:vertex>
                         <gating:vertex>
                           <gating:coordinate data-type:value="209274.6218487395" />
                           <gating:coordinate data-type:value="207.1701452991" />
                         </gating:vertex>
                         <gating:vertex>
                           <gating:coordinate data-type:value="236810.756302521" />
                           <gating:coordinate data-type:value="-8046.3645146634" />
                         </gating:vertex>
                         <gating:vertex>
                           <gating:coordinate data-type:value="102434.4201680672" />
                           <gating:coordinate data-type:value="-8471.5515166776" />
                         </gating:vertex>
                       </gating:PolygonGate>
                     </Gate>
                     <Subpopulations>
                       <Population name="B cells"  annotation=""  owningGroup="All Samples"  expanded="1"  sortPriority="10"  count="2" >
                         <Graph smoothing="0"  backColor="#ffffff"  foreColor="#000000"  heatMapStatParameter="FITC-A"  type="Pseudocolor"  fast="1" >
                           <Axis dimension="x"  name="FSC-A"  label=""  auto="auto" />
                           <Axis dimension="y"  name="Comp-PE-A"  label=""  auto="auto" />
                           <GraphSettings level="5%"  smoothingHighResolution="1"  contourHighResolution="1"  histogramSmoothingCount="0"  graphResolution="256"  showOutliers="0"  drawLargeDots="0"  dotsToDraw="8000"  tint="le.chartfill.tinted.40"  lineWeight="le.lineweight.normal"  lineStyle="le.linestyle.solid" />
                           <GraphEnvironment showGrid="0"  showAxes="tnlTNL"  showGates="1"  showFreqOnPlots="1"  showGateNameOnPlots="1"  showMedians="0"  showUncomped="0"  addEventParam="0"  lastYAxisName="" >
                             <TextTraits font="SansSerif"  size="11"  name="Labels"  style="plain"  color="#000000"  background="#00ffffff"  just="left" />
                             <TextTraits font="SansSerif"  size="11"  name="LayoutGates"  style="plain"  color="#000000"  background="#00ffffff"  just="left" />
                             <TextTraits font="SansSerif"  size="9"  name="Numbers"  style="plain"  color="#000000"  background="#00ffffff"  just="left" />
                             <TextTraits font="SansSerif"  size="9"  name="Legend"  style="plain"  color="#000000"  background="#00ffffff"  just="left" />
                             <WindowPosition x="146"  y="28"  width="390"  height="582"  displayed="0"  panelState="---" />
                           </GraphEnvironment>
                         </Graph>
                         <Gate gating:id="ID193128156"  gating:parent_id="ID439131350" >
                           <gating:RectangleGate eventsInside="1"  annoOffsetX="0"  annoOffsetY="0"  tint="#000000"  isTinted="0"  lineWeight="Normal"  userDefined="1"  percentX="0"  percentY="0" >
                             <gating:dimension gating:min="34144.80672268908"  gating:max="256636.7731092437" >
                               <data-type:fcs-dimension data-type:name="FSC-A" />
                             </gating:dimension>
                             <gating:dimension gating:min="2150.0045004270532"  gating:max="199163.6376152467" >
                               <data-type:fcs-dimension data-type:name="Comp-APC-A" />
                             </gating:dimension>
                           </gating:RectangleGate>
                         </Gate>
                         <Subpopulations>
                           <Population name="IgD"  annotation=""  owningGroup="All Samples"  expanded="1"  sortPriority="10"  count="0" >
                             <Graph smoothing="0"  backColor="#ffffff"  foreColor="#000000"  heatMapStatParameter="FITC-A"  type="Pseudocolor"  fast="1" >
                               <Axis dimension="x"  name="FSC-A"  label=""  auto="auto" />
                               <Axis dimension="y"  name="Comp-PE-A"  label=""  auto="auto" />
                               <GraphSettings level="5%"  smoothingHighResolution="1"  contourHighResolution="1"  histogramSmoothingCount="0"  graphResolution="256"  showOutliers="0"  drawLargeDots="0"  dotsToDraw="8000"  tint="le.chartfill.tinted.40"  lineWeight="le.lineweight.normal"  lineStyle="le.linestyle.solid" />
                               <GraphEnvironment showGrid="0"  showAxes="tnlTNL"  showGates="1"  showFreqOnPlots="1"  showGateNameOnPlots="1"  showMedians="0"  showUncomped="0"  addEventParam="0"  lastYAxisName="" >
                                 <TextTraits font="SansSerif"  size="11"  name="Labels"  style="plain"  color="#000000"  background="#00ffffff"  just="left" />
                                 <TextTraits font="SansSerif"  size="11"  name="LayoutGates"  style="plain"  color="#000000"  background="#00ffffff"  just="left" />
                                 <TextTraits font="SansSerif"  size="9"  name="Numbers"  style="plain"  color="#000000"  background="#00ffffff"  just="left" />
                                 <TextTraits font="SansSerif"  size="9"  name="Legend"  style="plain"  color="#000000"  background="#00ffffff"  just="left" />
                                 <WindowPosition x="110"  y="79"  width="390"  height="582"  displayed="1"  panelState="---" />
                               </GraphEnvironment>
                             </Graph>
                             <Gate gating:id="ID495908524"  gating:parent_id="ID193128156" >
                               <gating:RectangleGate eventsInside="1"  annoOffsetX="0"  annoOffsetY="0"  tint="#000000"  isTinted="0"  lineWeight="Normal"  userDefined="1"  percentX="0"  percentY="0" >
                                 <gating:dimension gating:min="35246.252100840335"  gating:max="236810.756302521" >
                                   <data-type:fcs-dimension data-type:name="FSC-A" />
                                 </gating:dimension>
                                 <gating:dimension gating:min="1128.503579888977"  gating:max="165297.264393893" >
                                   <data-type:fcs-dimension data-type:name="Comp-PE-A" />
                                 </gating:dimension>
                               </gating:RectangleGate>
                             </Gate>
                           </Population>
                           <Population name="IgG1+"  annotation=""  owningGroup="All Samples"  expanded="1"  sortPriority="10"  count="0" >
                             <Graph smoothing="0"  backColor="#ffffff"  foreColor="#000000"  heatMapStatParameter="FITC-A"  type="Pseudocolor"  fast="1" >
                               <Axis dimension="x"  name="BV421-A"  label=""  auto="auto" />
                               <Axis dimension="y"  name="Comp-FITC-A"  label=""  auto="auto" />
                               <GraphSettings level="5%"  smoothingHighResolution="1"  contourHighResolution="1"  histogramSmoothingCount="0"  graphResolution="256"  showOutliers="0"  drawLargeDots="0"  dotsToDraw="8000"  tint="le.chartfill.tinted.40"  lineWeight="le.lineweight.normal"  lineStyle="le.linestyle.solid" />
                               <GraphEnvironment showGrid="0"  showAxes="tnlTNL"  showGates="1"  showFreqOnPlots="1"  showGateNameOnPlots="1"  showMedians="0"  showUncomped="0"  addEventParam="0"  lastYAxisName="" >
                                 <TextTraits font="SansSerif"  size="11"  name="Labels"  style="plain"  color="#000000"  background="#00ffffff"  just="left" />
                                 <TextTraits font="SansSerif"  size="11"  name="LayoutGates"  style="plain"  color="#000000"  background="#00ffffff"  just="left" />
                                 <TextTraits font="SansSerif"  size="9"  name="Numbers"  style="plain"  color="#000000"  background="#00ffffff"  just="left" />
                                 <TextTraits font="SansSerif"  size="9"  name="Legend"  style="plain"  color="#000000"  background="#00ffffff"  just="left" />
                                 <WindowPosition x="110"  y="80"  width="390"  height="582"  displayed="1"  panelState="---" />
                               </GraphEnvironment>
                             </Graph>
                             <Gate gating:id="ID1865276323"  gating:parent_id="ID193128156" >
                               <gating:RectangleGate eventsInside="1"  annoOffsetX="0"  annoOffsetY="0"  tint="#000000"  isTinted="0"  lineWeight="Normal"  userDefined="1"  percentX="0"  percentY="0" >
                                 <gating:dimension gating:min="39.39131907434448"  gating:max="54251.79654605824" >
                                   <data-type:fcs-dimension data-type:name="BV421-A" />
                                 </gating:dimension>
                                 <gating:dimension gating:min="4417.092024630358"  gating:max="132426.26687099322" >
                                   <data-type:fcs-dimension data-type:name="Comp-FITC-A" />
                                 </gating:dimension>
                               </gating:RectangleGate>
                             </Gate>
                             <Subpopulations>
                               <Statistic name="fj.stat.freqofparent"  annotation=""  owningGroup="All Samples"  expanded="1"  sortPriority="5"  ancestor=""  correlate=""  value="0" />
                             </Subpopulations>
                           </Population>
                         </Subpopulations>
                       </Population>
                     </Subpopulations>
                   </Population>
                   <Population name="Viability+"  annotation=""  owningGroup=""  expanded="1"  sortPriority="10"  count="1160" >
                     <Graph smoothing="0"  backColor="#ffffff"  foreColor="#000000"  heatMapStatParameter="FITC-A"  type="Pseudocolor"  fast="1" >
                       <Axis dimension="x"  name="FSC-A"  label=""  auto="auto" />
                       <Axis dimension="y"  name="PerCP-Cy5-5-A"  label=""  auto="auto" />
                       <GraphSettings level="5%"  smoothingHighResolution="1"  contourHighResolution="1"  histogramSmoothingCount="0"  graphResolution="256"  showOutliers="0"  drawLargeDots="0"  dotsToDraw="8000"  tint="le.chartfill.tinted.40"  lineWeight="le.lineweight.normal"  lineStyle="le.linestyle.solid" />
                       <GraphEnvironment showGrid="0"  showAxes="tnlTNL"  showGates="1"  showFreqOnPlots="1"  showGateNameOnPlots="1"  showMedians="0"  showUncomped="0"  addEventParam="0"  lastYAxisName="" >
                         <TextTraits font="SansSerif"  size="11"  name="Labels"  style="plain"  color="#000000"  background="#00ffffff"  just="left" />
                         <TextTraits font="SansSerif"  size="11"  name="LayoutGates"  style="plain"  color="#000000"  background="#00ffffff"  just="left" />
                         <TextTraits font="SansSerif"  size="9"  name="Numbers"  style="plain"  color="#000000"  background="#00ffffff"  just="left" />
                         <TextTraits font="SansSerif"  size="9"  name="Legend"  style="plain"  color="#000000"  background="#00ffffff"  just="left" />
                         <WindowPosition x="380"  y="65"  width="390"  height="582"  displayed="1"  panelState="---" />
                       </GraphEnvironment>
                     </Graph>
                     <Gate gating:id="ID1405432273"  gating:parent_id="ID1222713336" >
                       <gating:RectangleGate eventsInside="1"  annoOffsetX="0"  annoOffsetY="0"  tint="#000000"  isTinted="0"  lineWeight="Normal"  userDefined="1"  percentX="0"  percentY="0" >
                         <gating:dimension gating:min="44057.815126050424"  gating:max="236810.756302521" >
                           <data-type:fcs-dimension data-type:name="FSC-A" />
                         </gating:dimension>
                         <gating:dimension gating:min="4940.751167924409"  gating:max="119367.19925853431" >
                           <data-type:fcs-dimension data-type:name="PerCP-Cy5-5-A" />
                         </gating:dimension>
                       </gating:RectangleGate>
                     </Gate>
                   </Population>
                 </Subpopulations>
               </Population>
             </Subpopulations>
           </Population>
         </Subpopulations>
       </SampleNode>
     </Sample>
     <Sample>
       <DataSet uri="file:/C:/Users/DCheung/OneDrive%20-%20University%20of%20Dundee/Documents/PhD/PhD/Papers/LPS%20stimulates%20dynamic%20changes%20in%20B%20cell%20metabolism/Re-submission%20(eLIFE)/Raw%20FACS%20files/Figure%204/F-H/Proliferation%20and%20CSR%20SlC7a5%20KO/Specimen_001_Tube_001%20unstained_001.fcs"  sampleID="2" />
       <transforms:spilloverMatrix spectral="0"  weightOptAlgorithmType="OLS"  prefix="Comp-"  name="Compensation-copy"  editable="1"  color="#00ccff"  version="FlowJo-10.10.0"  status="FINALIZED"  transforms:id="6526cf2d-9e42-414c-bf97-8fa057ec8f2d"  suffix="" >
         <data-type:parameters>
           <data-type:parameter data-type:name="APC-A"  userProvidedCompInfix="Comp-APC-A" />
           <data-type:parameter data-type:name="FITC-A"  userProvidedCompInfix="Comp-FITC-A" />
           <data-type:parameter data-type:name="PE-A"  userProvidedCompInfix="Comp-PE-A" />
           <data-type:parameter data-type:name="PerCP-Cy5-5-A"  userProvidedCompInfix="Comp-PerCP-Cy5-5-A" />
         </data-type:parameters>
         <transforms:spillover data-type:parameter="APC-A"  userProvidedCompInfix="Comp-APC-A" >
           <transforms:coefficient data-type:parameter="APC-A"  transforms:value="1" />
           <transforms:coefficient data-type:parameter="FITC-A"  transforms:value="-0.0009285315" />
           <transforms:coefficient data-type:parameter="PE-A"  transforms:value="-0.0006294385" />
           <transforms:coefficient data-type:parameter="PerCP-Cy5-5-A"  transforms:value="0.0216985705" />
         </transforms:spillover>
         <transforms:spillover data-type:parameter="FITC-A"  userProvidedCompInfix="Comp-FITC-A" >
           <transforms:coefficient data-type:parameter="APC-A"  transforms:value="0.0004018432" />
           <transforms:coefficient data-type:parameter="FITC-A"  transforms:value="1" />
           <transforms:coefficient data-type:parameter="PE-A"  transforms:value="0.1950008528" />
           <transforms:coefficient data-type:parameter="PerCP-Cy5-5-A"  transforms:value="0.0356864179" />
         </transforms:spillover>
         <transforms:spillover data-type:parameter="PE-A"  userProvidedCompInfix="Comp-PE-A" >
           <transforms:coefficient data-type:parameter="APC-A"  transforms:value="0.0016701587" />
           <transforms:coefficient data-type:parameter="FITC-A"  transforms:value="0.0401024262" />
           <transforms:coefficient data-type:parameter="PE-A"  transforms:value="1" />
           <transforms:coefficient data-type:parameter="PerCP-Cy5-5-A"  transforms:value="0.2460090434" />
         </transforms:spillover>
         <transforms:spillover data-type:parameter="PerCP-Cy5-5-A"  userProvidedCompInfix="Comp-PerCP-Cy5-5-A" >
           <transforms:coefficient data-type:parameter="APC-A"  transforms:value="0.0236752224" />
           <transforms:coefficient data-type:parameter="FITC-A"  transforms:value="0" />
           <transforms:coefficient data-type:parameter="PE-A"  transforms:value="0.0311088136" />
           <transforms:coefficient data-type:parameter="PerCP-Cy5-5-A"  transforms:value="1" />
         </transforms:spillover>
       </transforms:spilloverMatrix>
       <Transformations>
         <transforms:linear transforms:minRange="0"  transforms:maxRange="262144"  gain="1" >
           <data-type:parameter data-type:name="FSC-A" />
         </transforms:linear>
         <transforms:linear transforms:minRange="0"  transforms:maxRange="262144"  gain="1" >
           <data-type:parameter data-type:name="FSC-W" />
         </transforms:linear>
         <transforms:linear transforms:minRange="-0"  transforms:maxRange="262144"  gain="1" >
           <data-type:parameter data-type:name="SSC-A" />
         </transforms:linear>
         <transforms:linear transforms:minRange="0"  transforms:maxRange="262144"  gain="1" >
           <data-type:parameter data-type:name="SSC-W" />
         </transforms:linear>
         <transforms:biex transforms:length="256"  transforms:maxRange="262144"  transforms:neg="0"  transforms:width="-10"  transforms:pos="4.6" >
           <data-type:parameter data-type:name="FITC-A" />
         </transforms:biex>
         <transforms:biex transforms:length="256"  transforms:maxRange="262144"  transforms:neg="0"  transforms:width="-100"  transforms:pos="4.418539922" >
           <data-type:parameter data-type:name="PE-A" />
         </transforms:biex>
         <transforms:biex transforms:length="256"  transforms:maxRange="262144"  transforms:neg="0"  transforms:width="-100"  transforms:pos="4.418539922" >
           <data-type:parameter data-type:name="APC-A" />
         </transforms:biex>
         <transforms:biex transforms:length="256"  transforms:maxRange="262144.0000000001"  transforms:neg="0.1"  transforms:width="-3.9810717055"  transforms:pos="4.418539922" >
           <data-type:parameter data-type:name="BV421-A" />
         </transforms:biex>
         <transforms:biex transforms:length="256"  transforms:maxRange="262144"  transforms:neg="1"  transforms:width="-100"  transforms:pos="4.418539922" >
           <data-type:parameter data-type:name="PerCP-Cy5-5-A" />
         </transforms:biex>
         <transforms:linear transforms:minRange="0.6434179915"  transforms:maxRange="25"  gain="0.0121170997" >
           <data-type:parameter data-type:name="Time" />
         </transforms:linear>
         <transforms:biex transforms:length="256"  transforms:maxRange="262144"  transforms:neg="0"  transforms:width="-100"  transforms:pos="4.418539922" >
           <data-type:parameter data-type:name="Comp-APC-A" />
         </transforms:biex>
         <transforms:biex transforms:length="256"  transforms:maxRange="262144"  transforms:neg="0"  transforms:width="-10"  transforms:pos="4.6" >
           <data-type:parameter data-type:name="Comp-FITC-A" />
         </transforms:biex>
         <transforms:biex transforms:length="256"  transforms:maxRange="262144"  transforms:neg="0"  transforms:width="-100"  transforms:pos="4.418539922" >
           <data-type:parameter data-type:name="Comp-PE-A" />
         </transforms:biex>
         <transforms:biex transforms:length="256"  transforms:maxRange="262144"  transforms:neg="1"  transforms:width="-100"  transforms:pos="4.418539922" >
           <data-type:parameter data-type:name="Comp-PerCP-Cy5-5-A" />
         </transforms:biex>
       </Transformations>
       <Keywords>
         <Keyword name="FJ_FCS_VERSION"  value="3" />
         <Keyword name="$BEGINANALYSIS"  value="0" />
         <Keyword name="$ENDANALYSIS"  value="0" />
         <Keyword name="$BEGINSTEXT"  value="0" />
         <Keyword name="$ENDSTEXT"  value="0" />
         <Keyword name="$BEGINDATA"  value="2507" />
         <Keyword name="$ENDDATA"  value="809786             " />
         <Keyword name="$FIL"  value="Specimen_001_Tube_001 unstained_001.fcs" />
         <Keyword name="$SYS"  value="Windows 7 6.1" />
         <Keyword name="$TOT"  value="20182              " />
         <Keyword name="$PAR"  value="10" />
         <Keyword name="$MODE"  value="L" />
         <Keyword name="$BYTEORD"  value="4,3,2,1" />
         <Keyword name="$DATATYPE"  value="F" />
         <Keyword name="$NEXTDATA"  value="0" />
         <Keyword name="CREATOR"  value="BD FACSDiva Software Version 8.0.1" />
         <Keyword name="TUBE NAME"  value="Tube_001 unstained" />
         <Keyword name="$SRC"  value="Specimen_001" />
         <Keyword name="EXPERIMENT NAME"  value="DO NOT DELETE PLEASE 181216 B cell CSR WT and SLC7a5 KO 3-4 day (day 3)" />
         <Keyword name="GUID"  value="89efa1da-9d11-42ed-8a6e-684bbc8382b0" />
         <Keyword name="$DATE"  value="16-DEC-2018" />
         <Keyword name="$BTIM"  value="18:18:29" />
         <Keyword name="$ETIM"  value="18:18:54" />
         <Keyword name="$CYT"  value="FACSCantoII" />
         <Keyword name="SETTINGS"  value="Cytometer" />
         <Keyword name="CYTNUM"  value="V96300662" />
         <Keyword name="WINDOW EXTENSION"  value="7.00" />
         <Keyword name="EXPORT USER NAME"  value="SAgroup" />
         <Keyword name="EXPORT TIME"  value="16-DEC-2018-18:24:36" />
         <Keyword name="$OP"  value="SAgroup" />
         <Keyword name="FSC ASF"  value="0.77" />
         <Keyword name="AUTOBS"  value="TRUE" />
         <Keyword name="$INST"  value=" " />
         <Keyword name="LASER1NAME"  value="Blue" />
         <Keyword name="LASER1DELAY"  value="0.00" />
         <Keyword name="LASER1ASF"  value="1.44" />
         <Keyword name="LASER2NAME"  value="Red" />
         <Keyword name="LASER2DELAY"  value="32.49" />
         <Keyword name="LASER2ASF"  value="1.29" />
         <Keyword name="LASER3NAME"  value="Violet" />
         <Keyword name="LASER3DELAY"  value="-31.92" />
         <Keyword name="LASER3ASF"  value="1.25" />
         <Keyword name="$TIMESTEP"  value="0.01" />
         <Keyword name="SPILL"  value="5,FITC-A,PE-A,APC-A,BV421-A,PerCP-Cy5-5-A,1,0,0,0,0,0,1,0,0,0,0,0,1,0,0,0,0,0,1,0,0,0,0,0,1" />
         <Keyword name="APPLY COMPENSATION"  value="TRUE" />
         <Keyword name="THRESHOLD"  value="FSC,2000" />
         <Keyword name="$P1N"  value="FSC-A" />
         <Keyword name="$P1R"  value="262144" />
         <Keyword name="$P1B"  value="32" />
         <Keyword name="$P1E"  value="0,0" />
         <Keyword name="$P1V"  value="240" />
         <Keyword name="$P1G"  value="1.0" />
         <Keyword name="P1DISPLAY"  value="LIN" />
         <Keyword name="P1BS"  value="0" />
         <Keyword name="P1MS"  value="0" />
         <Keyword name="$P2N"  value="FSC-W" />
         <Keyword name="$P2R"  value="262144" />
         <Keyword name="$P2B"  value="32" />
         <Keyword name="$P2E"  value="0,0" />
         <Keyword name="$P2V"  value="240" />
         <Keyword name="$P2G"  value="1.0" />
         <Keyword name="P2BS"  value="-1" />
         <Keyword name="P2MS"  value="0" />
         <Keyword name="$P3N"  value="SSC-A" />
         <Keyword name="$P3R"  value="262144" />
         <Keyword name="$P3B"  value="32" />
         <Keyword name="$P3E"  value="0,0" />
         <Keyword name="$P3V"  value="360" />
         <Keyword name="$P3G"  value="1.0" />
         <Keyword name="P3DISPLAY"  value="LIN" />
         <Keyword name="P3BS"  value="0" />
         <Keyword name="P3MS"  value="0" />
         <Keyword name="$P4N"  value="SSC-W" />
         <Keyword name="$P4R"  value="262144" />
         <Keyword name="$P4B"  value="32" />
         <Keyword name="$P4E"  value="0,0" />
         <Keyword name="$P4V"  value="360" />
         <Keyword name="$P4G"  value="1.0" />
         <Keyword name="P4BS"  value="-1" />
         <Keyword name="P4MS"  value="0" />
         <Keyword name="$P5N"  value="FITC-A" />
         <Keyword name="$P5S"  value="IgG" />
         <Keyword name="$P5R"  value="262144" />
         <Keyword name="$P5B"  value="32" />
         <Keyword name="$P5E"  value="0,0" />
         <Keyword name="$P5V"  value="440" />
         <Keyword name="$P5G"  value="1.0" />
         <Keyword name="P5DISPLAY"  value="LOG" />
         <Keyword name="P5BS"  value="158" />
         <Keyword name="P5MS"  value="0" />
         <Keyword name="$P6N"  value="PE-A" />
         <Keyword name="$P6S"  value="IgD" />
         <Keyword name="$P6R"  value="262144" />
         <Keyword name="$P6B"  value="32" />
         <Keyword name="$P6E"  value="0,0" />
         <Keyword name="$P6V"  value="490" />
         <Keyword name="$P6G"  value="1.0" />
         <Keyword name="P6DISPLAY"  value="LOG" />
         <Keyword name="P6BS"  value="178" />
         <Keyword name="P6MS"  value="0" />
         <Keyword name="$P7N"  value="APC-A" />
         <Keyword name="$P7S"  value="CD19" />
         <Keyword name="$P7R"  value="262144" />
         <Keyword name="$P7B"  value="32" />
         <Keyword name="$P7E"  value="0,0" />
         <Keyword name="$P7V"  value="530" />
         <Keyword name="$P7G"  value="1.0" />
         <Keyword name="P7DISPLAY"  value="LOG" />
         <Keyword name="P7BS"  value="135" />
         <Keyword name="P7MS"  value="0" />
         <Keyword name="$P8N"  value="BV421-A" />
         <Keyword name="$P8S"  value="CTV" />
         <Keyword name="$P8R"  value="262144" />
         <Keyword name="$P8B"  value="32" />
         <Keyword name="$P8E"  value="0,0" />
         <Keyword name="$P8V"  value="275" />
         <Keyword name="$P8G"  value="1.0" />
         <Keyword name="P8DISPLAY"  value="LOG" />
         <Keyword name="P8BS"  value="56" />
         <Keyword name="P8MS"  value="0" />
         <Keyword name="$P9N"  value="PerCP-Cy5-5-A" />
         <Keyword name="$P9S"  value="Viability" />
         <Keyword name="$P9R"  value="262144" />
         <Keyword name="$P9B"  value="32" />
         <Keyword name="$P9E"  value="0,0" />
         <Keyword name="$P9V"  value="580" />
         <Keyword name="$P9G"  value="1.0" />
         <Keyword name="P9DISPLAY"  value="LOG" />
         <Keyword name="P9BS"  value="281" />
         <Keyword name="P9MS"  value="0" />
         <Keyword name="$P10N"  value="Time" />
         <Keyword name="$P10R"  value="262144" />
         <Keyword name="$P10B"  value="32" />
         <Keyword name="$P10E"  value="0,0" />
         <Keyword name="$P10G"  value="0.01" />
         <Keyword name="P10BS"  value="0" />
         <Keyword name="P10MS"  value="0" />
         <Keyword name="CST SETUP STATUS"  value="SUCCESS" />
         <Keyword name="CST BEADS LOT ID"  value="71597" />
         <Keyword name="CYTOMETER CONFIG NAME"  value="Dundee default configuration" />
         <Keyword name="CYTOMETER CONFIG CREATE DATE"  value="2016-11-15T10:44:21+00:00" />
         <Keyword name="CST SETUP DATE"  value="2018-10-15T09:41:05+01:00" />
         <Keyword name="CST BASELINE DATE"  value="2018-03-26T09:57:04+01:00" />
         <Keyword name="CST BEADS EXPIRED"  value="False" />
         <Keyword name="CST PERFORMANCE EXPIRED"  value="2018-10-16T09:41:05+01:00" />
         <Keyword name="CST REGULATORY STATUS"  value="RUO Performance Check" />
         <Keyword name="$P1S"  value="" />
         <Keyword name="$P2S"  value="" />
         <Keyword name="$P3S"  value="" />
         <Keyword name="$P4S"  value="" />
         <Keyword name="$P10S"  value="" />
         <Keyword name="$P11N"  value="Comp-APC-A" />
         <Keyword name="$P11S"  value="CD19" />
         <Keyword name="$P11R"  value="262144" />
         <Keyword name="$P12N"  value="Comp-FITC-A" />
         <Keyword name="$P12S"  value="IgG" />
         <Keyword name="$P12R"  value="262144" />
         <Keyword name="$P13N"  value="Comp-PE-A" />
         <Keyword name="$P13S"  value="IgD" />
         <Keyword name="$P13R"  value="262144" />
         <Keyword name="$P14N"  value="Comp-PerCP-Cy5-5-A" />
         <Keyword name="$P14S"  value="Viability" />
         <Keyword name="$P14R"  value="262144" />
         <Keyword name="FILENAME"  value="" />
       </Keywords>
       <SampleNode name="Specimen_001_Tube_001 unstained_001.fcs"  annotation=""  owningGroup=""  expanded="1"  sortPriority="10"  count="20182"  sampleID="2" >
         <Graph smoothing="0"  backColor="#ffffff"  foreColor="#000000"  heatMapStatParameter="FITC-A"  type="Pseudocolor"  fast="1" >
           <Axis dimension="x"  name="FSC-A"  label=""  auto="auto" />
           <Axis dimension="y"  name="SSC-A"  label=""  auto="auto" />
           <GraphSettings level="5%"  smoothingHighResolution="1"  contourHighResolution="1"  histogramSmoothingCount="0"  graphResolution="256"  showOutliers="0"  drawLargeDots="0"  dotsToDraw="8000"  tint="le.chartfill.tinted.40"  lineWeight="le.lineweight.normal"  lineStyle="le.linestyle.solid" />
           <GraphEnvironment showGrid="0"  showAxes="tnlTNL"  showGates="1"  showFreqOnPlots="1"  showGateNameOnPlots="1"  showMedians="0"  showUncomped="0"  addEventParam="0"  lastYAxisName="" >
             <TextTraits font="SansSerif"  size="11"  name="Labels"  style="plain"  color="#000000"  background="#00ffffff"  just="left" />
             <TextTraits font="SansSerif"  size="11"  name="LayoutGates"  style="plain"  color="#000000"  background="#00ffffff"  just="left" />
             <TextTraits font="SansSerif"  size="9"  name="Numbers"  style="plain"  color="#000000"  background="#00ffffff"  just="left" />
             <TextTraits font="SansSerif"  size="9"  name="Legend"  style="plain"  color="#000000"  background="#00ffffff"  just="left" />
             <WindowPosition x="774"  y="45"  width="390"  height="582"  displayed="0"  panelState="---" />
           </GraphEnvironment>
         </Graph>
         <Subpopulations>
           <Population name="Lymphocytes"  annotation=""  owningGroup="All Samples"  expanded="1"  sortPriority="10"  count="8773" >
             <Graph smoothing="0"  backColor="#ffffff"  foreColor="#000000"  heatMapStatParameter="FITC-A"  type="Pseudocolor"  fast="1" >
               <Axis dimension="x"  name="FSC-A"  label=""  auto="auto" />
               <Axis dimension="y"  name="FSC-W"  label=""  auto="auto" />
               <GraphSettings level="5%"  smoothingHighResolution="1"  contourHighResolution="1"  histogramSmoothingCount="0"  graphResolution="256"  showOutliers="0"  drawLargeDots="0"  dotsToDraw="8000"  tint="le.chartfill.tinted.40"  lineWeight="le.lineweight.normal"  lineStyle="le.linestyle.solid" />
               <GraphEnvironment showGrid="0"  showAxes="tnlTNL"  showGates="1"  showFreqOnPlots="1"  showGateNameOnPlots="1"  showMedians="0"  showUncomped="0"  addEventParam="0"  lastYAxisName="" >
                 <TextTraits font="SansSerif"  size="11"  name="Labels"  style="plain"  color="#000000"  background="#00ffffff"  just="left" />
                 <TextTraits font="SansSerif"  size="11"  name="LayoutGates"  style="plain"  color="#000000"  background="#00ffffff"  just="left" />
                 <TextTraits font="SansSerif"  size="9"  name="Numbers"  style="plain"  color="#000000"  background="#00ffffff"  just="left" />
                 <TextTraits font="SansSerif"  size="9"  name="Legend"  style="plain"  color="#000000"  background="#00ffffff"  just="left" />
                 <WindowPosition x="656"  y="41"  width="390"  height="582"  displayed="0"  panelState="---" />
               </GraphEnvironment>
             </Graph>
             <Gate gating:id="ID248129045" >
               <gating:PolygonGate eventsInside="1"  annoOffsetX="46"  annoOffsetY="-136"  tint="#222288"  isTinted="1"  lineWeight="Normal"  userDefined="1"  quadId="-1"  gateResolution="256" >
                 <gating:dimension>
                   <data-type:fcs-dimension data-type:name="FSC-A" />
                 </gating:dimension>
                 <gating:dimension>
                   <data-type:fcs-dimension data-type:name="SSC-A" />
                 </gating:dimension>
                 <gating:vertex>
                   <gating:coordinate data-type:value="133274.8907563025" />
                   <gating:coordinate data-type:value="106307.2442396313" />
                 </gating:vertex>
                 <gating:vertex>
                   <gating:coordinate data-type:value="62782.3865546219" />
                   <gating:coordinate data-type:value="26576.8110599078" />
                 </gating:vertex>
                 <gating:vertex>
                   <gating:coordinate data-type:value="87014.1848739496" />
                   <gating:coordinate data-type:value="13288.4055299539" />
                 </gating:vertex>
                 <gating:vertex>
                   <gating:coordinate data-type:value="207071.731092437" />
                   <gating:coordinate data-type:value="49529.5115207373" />
                 </gating:vertex>
                 <gating:vertex>
                   <gating:coordinate data-type:value="221390.5210084034" />
                   <gating:coordinate data-type:value="105099.2073732719" />
                 </gating:vertex>
                 <gating:vertex>
                   <gating:coordinate data-type:value="174028.3697478992" />
                   <gating:coordinate data-type:value="119595.6497695853" />
                 </gating:vertex>
               </gating:PolygonGate>
             </Gate>
             <Subpopulations>
               <Population name="Single Cells"  annotation=""  owningGroup="All Samples"  expanded="1"  sortPriority="10"  count="8506" >
                 <Graph smoothing="0"  backColor="#ffffff"  foreColor="#000000"  heatMapStatParameter="FITC-A"  type="Pseudocolor"  fast="1" >
                   <Axis dimension="x"  name="FSC-A"  label=""  auto="auto" />
                   <Axis dimension="y"  name="BV421-A"  label=""  auto="auto" />
                   <GraphSettings level="5%"  smoothingHighResolution="1"  contourHighResolution="1"  histogramSmoothingCount="0"  graphResolution="256"  showOutliers="0"  drawLargeDots="0"  dotsToDraw="8000"  tint="le.chartfill.tinted.40"  lineWeight="le.lineweight.normal"  lineStyle="le.linestyle.solid" />
                   <GraphEnvironment showGrid="0"  showAxes="tnlTNL"  showGates="1"  showFreqOnPlots="1"  showGateNameOnPlots="1"  showMedians="0"  showUncomped="0"  addEventParam="0"  lastYAxisName="" >
                     <TextTraits font="SansSerif"  size="11"  name="Labels"  style="plain"  color="#000000"  background="#00ffffff"  just="left" />
                     <TextTraits font="SansSerif"  size="11"  name="LayoutGates"  style="plain"  color="#000000"  background="#00ffffff"  just="left" />
                     <TextTraits font="SansSerif"  size="9"  name="Numbers"  style="plain"  color="#000000"  background="#00ffffff"  just="left" />
                     <TextTraits font="SansSerif"  size="9"  name="Legend"  style="plain"  color="#000000"  background="#00ffffff"  just="left" />
                     <WindowPosition x="296"  y="67"  width="390"  height="628"  displayed="0"  panelState="-+-" />
                   </GraphEnvironment>
                 </Graph>
                 <Gate gating:id="ID183870355"  gating:parent_id="ID248129045" >
                   <gating:PolygonGate eventsInside="1"  annoOffsetX="72"  annoOffsetY="-104"  tint="#000000"  isTinted="0"  lineWeight="Normal"  userDefined="1"  quadId="-1"  gateResolution="256" >
                     <gating:dimension>
                       <data-type:fcs-dimension data-type:name="FSC-A" />
                     </gating:dimension>
                     <gating:dimension>
                       <data-type:fcs-dimension data-type:name="FSC-W" />
                     </gating:dimension>
                     <gating:vertex>
                       <gating:coordinate data-type:value="60579.4957983193" />
                       <gating:coordinate data-type:value="77314.3594470046" />
                     </gating:vertex>
                     <gating:vertex>
                       <gating:coordinate data-type:value="61680.9411764706" />
                       <gating:coordinate data-type:value="84562.5806451613" />
                     </gating:vertex>
                     <gating:vertex>
                       <gating:coordinate data-type:value="69391.0588235294" />
                       <gating:coordinate data-type:value="101475.0967741935" />
                     </gating:vertex>
                     <gating:vertex>
                       <gating:coordinate data-type:value="203767.3949579832" />
                       <gating:coordinate data-type:value="128051.9078341014" />
                     </gating:vertex>
                     <gating:vertex>
                       <gating:coordinate data-type:value="216984.7394957983" />
                       <gating:coordinate data-type:value="112347.4285714286" />
                     </gating:vertex>
                     <gating:vertex>
                       <gating:coordinate data-type:value="69391.0588235294" />
                       <gating:coordinate data-type:value="74898.2857142857" />
                     </gating:vertex>
                   </gating:PolygonGate>
                 </Gate>
                 <Subpopulations>
                   <Population name="Live cells"  annotation=""  owningGroup="All Samples"  expanded="1"  sortPriority="10"  count="8478" >
                     <Graph smoothing="0"  backColor="#ffffff"  foreColor="#000000"  heatMapStatParameter="FITC-A"  type="Pseudocolor"  fast="1" >
                       <Axis dimension="x"  name="FSC-A"  label=""  auto="auto" />
                       <Axis dimension="y"  name="Comp-PerCP-Cy5-5-A"  label=""  auto="auto" />
                       <GraphSettings level="5%"  smoothingHighResolution="1"  contourHighResolution="1"  histogramSmoothingCount="0"  graphResolution="256"  showOutliers="0"  drawLargeDots="0"  dotsToDraw="8000"  tint="le.chartfill.tinted.40"  lineWeight="le.lineweight.normal"  lineStyle="le.linestyle.solid" />
                       <GraphEnvironment showGrid="0"  showAxes="tnlTNL"  showGates="1"  showFreqOnPlots="1"  showGateNameOnPlots="1"  showMedians="0"  showUncomped="0"  addEventParam="0"  lastYAxisName="" >
                         <TextTraits font="SansSerif"  size="11"  name="Labels"  style="plain"  color="#000000"  background="#00ffffff"  just="left" />
                         <TextTraits font="SansSerif"  size="11"  name="LayoutGates"  style="plain"  color="#000000"  background="#00ffffff"  just="left" />
                         <TextTraits font="SansSerif"  size="9"  name="Numbers"  style="plain"  color="#000000"  background="#00ffffff"  just="left" />
                         <TextTraits font="SansSerif"  size="9"  name="Legend"  style="plain"  color="#000000"  background="#00ffffff"  just="left" />
                         <WindowPosition x="146"  y="27"  width="390"  height="582"  displayed="1"  panelState="---" />
                       </GraphEnvironment>
                     </Graph>
                     <Gate gating:id="ID70405477"  gating:parent_id="ID183870355" >
                       <gating:PolygonGate eventsInside="1"  annoOffsetX="72"  annoOffsetY="-125"  tint="#000000"  isTinted="0"  lineWeight="Normal"  userDefined="1"  quadId="-1"  gateResolution="256" >
                         <gating:dimension>
                           <data-type:fcs-dimension data-type:name="FSC-A" />
                         </gating:dimension>
                         <gating:dimension>
                           <data-type:fcs-dimension data-type:name="Comp-PerCP-Cy5-5-A" />
                         </gating:dimension>
                         <gating:vertex>
                           <gating:coordinate data-type:value="64985.2773109244" />
                           <gating:coordinate data-type:value="-8046.3645146634" />
                         </gating:vertex>
                         <gating:vertex>
                           <gating:coordinate data-type:value="67188.1680672269" />
                           <gating:coordinate data-type:value="1771.9688747131" />
                         </gating:vertex>
                         <gating:vertex>
                           <gating:coordinate data-type:value="186144.268907563" />
                           <gating:coordinate data-type:value="8427.4835823191" />
                         </gating:vertex>
                         <gating:vertex>
                           <gating:coordinate data-type:value="220289.0756302521" />
                           <gating:coordinate data-type:value="2111.3963774379" />
                         </gating:vertex>
                         <gating:vertex>
                           <gating:coordinate data-type:value="209274.6218487395" />
                           <gating:coordinate data-type:value="207.1701452991" />
                         </gating:vertex>
                         <gating:vertex>
                           <gating:coordinate data-type:value="236810.756302521" />
                           <gating:coordinate data-type:value="-8046.3645146634" />
                         </gating:vertex>
                         <gating:vertex>
                           <gating:coordinate data-type:value="102434.4201680672" />
                           <gating:coordinate data-type:value="-8471.5515166776" />
                         </gating:vertex>
                       </gating:PolygonGate>
                     </Gate>
                     <Subpopulations>
                       <Population name="B cells"  annotation=""  owningGroup="All Samples"  expanded="1"  sortPriority="10"  count="2" >
                         <Graph smoothing="0"  backColor="#ffffff"  foreColor="#000000"  heatMapStatParameter="FITC-A"  type="Pseudocolor"  fast="1" >
                           <Axis dimension="x"  name="BV421-A"  label=""  auto="auto" />
                           <Axis dimension="y"  name="Comp-FITC-A"  label=""  auto="auto" />
                           <GraphSettings level="5%"  smoothingHighResolution="1"  contourHighResolution="1"  histogramSmoothingCount="0"  graphResolution="256"  showOutliers="0"  drawLargeDots="0"  dotsToDraw="8000"  tint="le.chartfill.tinted.40"  lineWeight="le.lineweight.normal"  lineStyle="le.linestyle.solid" />
                           <GraphEnvironment showGrid="0"  showAxes="tnlTNL"  showGates="1"  showFreqOnPlots="1"  showGateNameOnPlots="1"  showMedians="0"  showUncomped="0"  addEventParam="0"  lastYAxisName="" >
                             <TextTraits font="SansSerif"  size="11"  name="Labels"  style="plain"  color="#000000"  background="#00ffffff"  just="left" />
                             <TextTraits font="SansSerif"  size="11"  name="LayoutGates"  style="plain"  color="#000000"  background="#00ffffff"  just="left" />
                             <TextTraits font="SansSerif"  size="9"  name="Numbers"  style="plain"  color="#000000"  background="#00ffffff"  just="left" />
                             <TextTraits font="SansSerif"  size="9"  name="Legend"  style="plain"  color="#000000"  background="#00ffffff"  just="left" />
                             <WindowPosition x="766"  y="71"  width="390"  height="582"  displayed="0"  panelState="---" />
                           </GraphEnvironment>
                         </Graph>
                         <Gate gating:id="ID1005758277"  gating:parent_id="ID70405477" >
                           <gating:RectangleGate eventsInside="1"  annoOffsetX="0"  annoOffsetY="0"  tint="#000000"  isTinted="0"  lineWeight="Normal"  userDefined="1"  percentX="0"  percentY="0" >
                             <gating:dimension gating:min="34144.80672268908"  gating:max="256636.7731092437" >
                               <data-type:fcs-dimension data-type:name="FSC-A" />
                             </gating:dimension>
                             <gating:dimension gating:min="2150.0045004270532"  gating:max="199163.6376152467" >
                               <data-type:fcs-dimension data-type:name="Comp-APC-A" />
                             </gating:dimension>
                           </gating:RectangleGate>
                         </Gate>
                         <Subpopulations>
                           <Population name="IgD"  annotation=""  owningGroup="All Samples"  expanded="1"  sortPriority="10"  count="0" >
                             <Graph smoothing="0"  backColor="#ffffff"  foreColor="#000000"  heatMapStatParameter="FITC-A"  type="Pseudocolor"  fast="1" >
                               <Axis dimension="x"  name="FSC-A"  label=""  auto="auto" />
                               <Axis dimension="y"  name="Comp-PE-A"  label=""  auto="auto" />
                               <GraphSettings level="5%"  smoothingHighResolution="1"  contourHighResolution="1"  histogramSmoothingCount="0"  graphResolution="256"  showOutliers="0"  drawLargeDots="0"  dotsToDraw="8000"  tint="le.chartfill.tinted.40"  lineWeight="le.lineweight.normal"  lineStyle="le.linestyle.solid" />
                               <GraphEnvironment showGrid="0"  showAxes="tnlTNL"  showGates="1"  showFreqOnPlots="1"  showGateNameOnPlots="1"  showMedians="0"  showUncomped="0"  addEventParam="0"  lastYAxisName="" >
                                 <TextTraits font="SansSerif"  size="11"  name="Labels"  style="plain"  color="#000000"  background="#00ffffff"  just="left" />
                                 <TextTraits font="SansSerif"  size="11"  name="LayoutGates"  style="plain"  color="#000000"  background="#00ffffff"  just="left" />
                                 <TextTraits font="SansSerif"  size="9"  name="Numbers"  style="plain"  color="#000000"  background="#00ffffff"  just="left" />
                                 <TextTraits font="SansSerif"  size="9"  name="Legend"  style="plain"  color="#000000"  background="#00ffffff"  just="left" />
                                 <WindowPosition x="110"  y="79"  width="390"  height="582"  displayed="1"  panelState="---" />
                               </GraphEnvironment>
                             </Graph>
                             <Gate gating:id="ID1885806066"  gating:parent_id="ID1005758277" >
                               <gating:RectangleGate eventsInside="1"  annoOffsetX="0"  annoOffsetY="0"  tint="#000000"  isTinted="0"  lineWeight="Normal"  userDefined="1"  percentX="0"  percentY="0" >
                                 <gating:dimension gating:min="35246.252100840335"  gating:max="236810.756302521" >
                                   <data-type:fcs-dimension data-type:name="FSC-A" />
                                 </gating:dimension>
                                 <gating:dimension gating:min="1128.503579888977"  gating:max="165297.264393893" >
                                   <data-type:fcs-dimension data-type:name="Comp-PE-A" />
                                 </gating:dimension>
                               </gating:RectangleGate>
                             </Gate>
                           </Population>
                           <Population name="IgG1+"  annotation=""  owningGroup="All Samples"  expanded="1"  sortPriority="10"  count="0" >
                             <Graph smoothing="0"  backColor="#ffffff"  foreColor="#000000"  heatMapStatParameter="FITC-A"  type="Pseudocolor"  fast="1" >
                               <Axis dimension="x"  name="BV421-A"  label=""  auto="auto" />
                               <Axis dimension="y"  name="Comp-FITC-A"  label=""  auto="auto" />
                               <GraphSettings level="5%"  smoothingHighResolution="1"  contourHighResolution="1"  histogramSmoothingCount="0"  graphResolution="256"  showOutliers="0"  drawLargeDots="0"  dotsToDraw="8000"  tint="le.chartfill.tinted.40"  lineWeight="le.lineweight.normal"  lineStyle="le.linestyle.solid" />
                               <GraphEnvironment showGrid="0"  showAxes="tnlTNL"  showGates="1"  showFreqOnPlots="1"  showGateNameOnPlots="1"  showMedians="0"  showUncomped="0"  addEventParam="0"  lastYAxisName="" >
                                 <TextTraits font="SansSerif"  size="11"  name="Labels"  style="plain"  color="#000000"  background="#00ffffff"  just="left" />
                                 <TextTraits font="SansSerif"  size="11"  name="LayoutGates"  style="plain"  color="#000000"  background="#00ffffff"  just="left" />
                                 <TextTraits font="SansSerif"  size="9"  name="Numbers"  style="plain"  color="#000000"  background="#00ffffff"  just="left" />
                                 <TextTraits font="SansSerif"  size="9"  name="Legend"  style="plain"  color="#000000"  background="#00ffffff"  just="left" />
                                 <WindowPosition x="110"  y="80"  width="390"  height="582"  displayed="1"  panelState="---" />
                               </GraphEnvironment>
                             </Graph>
                             <Gate gating:id="ID270397101"  gating:parent_id="ID1005758277" >
                               <gating:RectangleGate eventsInside="1"  annoOffsetX="0"  annoOffsetY="0"  tint="#000000"  isTinted="0"  lineWeight="Normal"  userDefined="1"  percentX="0"  percentY="0" >
                                 <gating:dimension gating:min="39.39131907434448"  gating:max="54251.79654605824" >
                                   <data-type:fcs-dimension data-type:name="BV421-A" />
                                 </gating:dimension>
                                 <gating:dimension gating:min="4417.092024630358"  gating:max="132426.26687099322" >
                                   <data-type:fcs-dimension data-type:name="Comp-FITC-A" />
                                 </gating:dimension>
                               </gating:RectangleGate>
                             </Gate>
                             <Subpopulations>
                               <Statistic name="fj.stat.freqofparent"  annotation=""  owningGroup="All Samples"  expanded="1"  sortPriority="5"  ancestor=""  correlate=""  value="0" />
                             </Subpopulations>
                           </Population>
                         </Subpopulations>
                       </Population>
                     </Subpopulations>
                   </Population>
                   <Population name="Viability-"  annotation=""  owningGroup=""  expanded="1"  sortPriority="10"  count="8502" >
                     <Graph smoothing="0"  backColor="#ffffff"  foreColor="#000000"  heatMapStatParameter="FITC-A"  type="Pseudocolor"  fast="1" >
                       <Axis dimension="x"  name="FSC-A"  label=""  auto="auto" />
                       <Axis dimension="y"  name="PerCP-Cy5-5-A"  label=""  auto="auto" />
                       <GraphSettings level="5%"  smoothingHighResolution="1"  contourHighResolution="1"  histogramSmoothingCount="0"  graphResolution="256"  showOutliers="0"  drawLargeDots="0"  dotsToDraw="8000"  tint="le.chartfill.tinted.40"  lineWeight="le.lineweight.normal"  lineStyle="le.linestyle.solid" />
                       <GraphEnvironment showGrid="0"  showAxes="tnlTNL"  showGates="1"  showFreqOnPlots="1"  showGateNameOnPlots="1"  showMedians="0"  showUncomped="0"  addEventParam="0"  lastYAxisName="" >
                         <TextTraits font="SansSerif"  size="11"  name="Labels"  style="plain"  color="#000000"  background="#00ffffff"  just="left" />
                         <TextTraits font="SansSerif"  size="11"  name="LayoutGates"  style="plain"  color="#000000"  background="#00ffffff"  just="left" />
                         <TextTraits font="SansSerif"  size="9"  name="Numbers"  style="plain"  color="#000000"  background="#00ffffff"  just="left" />
                         <TextTraits font="SansSerif"  size="9"  name="Legend"  style="plain"  color="#000000"  background="#00ffffff"  just="left" />
                         <WindowPosition x="788"  y="64"  width="390"  height="582"  displayed="1"  panelState="---" />
                       </GraphEnvironment>
                     </Graph>
                     <Gate gating:id="ID1070413027"  gating:parent_id="ID183870355" >
                       <gating:RectangleGate eventsInside="1"  annoOffsetX="0"  annoOffsetY="0"  tint="#000000"  isTinted="0"  lineWeight="Normal"  userDefined="1"  percentX="0"  percentY="0" >
                         <gating:dimension gating:min="35246.252100840335"  gating:max="232404.97478991596" >
                           <data-type:fcs-dimension data-type:name="FSC-A" />
                         </gating:dimension>
                         <gating:dimension gating:min="-616.1076444980972"  gating:max="3348.727320660073" >
                           <data-type:fcs-dimension data-type:name="PerCP-Cy5-5-A" />
                         </gating:dimension>
                       </gating:RectangleGate>
                     </Gate>
                   </Population>
                 </Subpopulations>
               </Population>
             </Subpopulations>
           </Population>
         </Subpopulations>
       </SampleNode>
     </Sample>
     <Sample>
       <DataSet uri="file:/C:/Users/DCheung/OneDrive%20-%20University%20of%20Dundee/Documents/PhD/PhD/Papers/LPS%20stimulates%20dynamic%20changes%20in%20B%20cell%20metabolism/Re-submission%20(eLIFE)/Raw%20FACS%20files/Figure%204/F-H/Proliferation%20and%20CSR%20SlC7a5%20KO/Specimen_001_Tube_002%20APC%20comp_002.fcs"  sampleID="3" />
       <transforms:spilloverMatrix spectral="0"  weightOptAlgorithmType="OLS"  prefix="Comp-"  name="Compensation-copy"  editable="1"  color="#00ccff"  version="FlowJo-10.10.0"  status="FINALIZED"  transforms:id="6526cf2d-9e42-414c-bf97-8fa057ec8f2d"  suffix="" >
         <data-type:parameters>
           <data-type:parameter data-type:name="APC-A"  userProvidedCompInfix="Comp-APC-A" />
           <data-type:parameter data-type:name="FITC-A"  userProvidedCompInfix="Comp-FITC-A" />
           <data-type:parameter data-type:name="PE-A"  userProvidedCompInfix="Comp-PE-A" />
           <data-type:parameter data-type:name="PerCP-Cy5-5-A"  userProvidedCompInfix="Comp-PerCP-Cy5-5-A" />
         </data-type:parameters>
         <transforms:spillover data-type:parameter="APC-A"  userProvidedCompInfix="Comp-APC-A" >
           <transforms:coefficient data-type:parameter="APC-A"  transforms:value="1" />
           <transforms:coefficient data-type:parameter="FITC-A"  transforms:value="-0.0009285315" />
           <transforms:coefficient data-type:parameter="PE-A"  transforms:value="-0.0006294385" />
           <transforms:coefficient data-type:parameter="PerCP-Cy5-5-A"  transforms:value="0.0216985705" />
         </transforms:spillover>
         <transforms:spillover data-type:parameter="FITC-A"  userProvidedCompInfix="Comp-FITC-A" >
           <transforms:coefficient data-type:parameter="APC-A"  transforms:value="0.0004018432" />
           <transforms:coefficient data-type:parameter="FITC-A"  transforms:value="1" />
           <transforms:coefficient data-type:parameter="PE-A"  transforms:value="0.1950008528" />
           <transforms:coefficient data-type:parameter="PerCP-Cy5-5-A"  transforms:value="0.0356864179" />
         </transforms:spillover>
         <transforms:spillover data-type:parameter="PE-A"  userProvidedCompInfix="Comp-PE-A" >
           <transforms:coefficient data-type:parameter="APC-A"  transforms:value="0.0016701587" />
           <transforms:coefficient data-type:parameter="FITC-A"  transforms:value="0.0401024262" />
           <transforms:coefficient data-type:parameter="PE-A"  transforms:value="1" />
           <transforms:coefficient data-type:parameter="PerCP-Cy5-5-A"  transforms:value="0.2460090434" />
         </transforms:spillover>
         <transforms:spillover data-type:parameter="PerCP-Cy5-5-A"  userProvidedCompInfix="Comp-PerCP-Cy5-5-A" >
           <transforms:coefficient data-type:parameter="APC-A"  transforms:value="0.0236752224" />
           <transforms:coefficient data-type:parameter="FITC-A"  transforms:value="0" />
           <transforms:coefficient data-type:parameter="PE-A"  transforms:value="0.0311088136" />
           <transforms:coefficient data-type:parameter="PerCP-Cy5-5-A"  transforms:value="1" />
         </transforms:spillover>
       </transforms:spilloverMatrix>
       <Transformations>
         <transforms:linear transforms:minRange="0"  transforms:maxRange="262144"  gain="1" >
           <data-type:parameter data-type:name="FSC-A" />
         </transforms:linear>
         <transforms:linear transforms:minRange="0"  transforms:maxRange="262144"  gain="1" >
           <data-type:parameter data-type:name="FSC-W" />
         </transforms:linear>
         <transforms:linear transforms:minRange="-0"  transforms:maxRange="262144"  gain="1" >
           <data-type:parameter data-type:name="SSC-A" />
         </transforms:linear>
         <transforms:linear transforms:minRange="0"  transforms:maxRange="262144"  gain="1" >
           <data-type:parameter data-type:name="SSC-W" />
         </transforms:linear>
         <transforms:biex transforms:length="256"  transforms:maxRange="262144"  transforms:neg="0"  transforms:width="-10"  transforms:pos="4.6" >
           <data-type:parameter data-type:name="FITC-A" />
         </transforms:biex>
         <transforms:biex transforms:length="256"  transforms:maxRange="262144"  transforms:neg="0"  transforms:width="-100"  transforms:pos="4.418539922" >
           <data-type:parameter data-type:name="PE-A" />
         </transforms:biex>
         <transforms:biex transforms:length="256"  transforms:maxRange="262144"  transforms:neg="0"  transforms:width="-100"  transforms:pos="4.418539922" >
           <data-type:parameter data-type:name="APC-A" />
         </transforms:biex>
         <transforms:biex transforms:length="256"  transforms:maxRange="262144.0000000001"  transforms:neg="0.1"  transforms:width="-3.9810717055"  transforms:pos="4.418539922" >
           <data-type:parameter data-type:name="BV421-A" />
         </transforms:biex>
         <transforms:biex transforms:length="256"  transforms:maxRange="262144"  transforms:neg="1"  transforms:width="-100"  transforms:pos="4.418539922" >
           <data-type:parameter data-type:name="PerCP-Cy5-5-A" />
         </transforms:biex>
         <transforms:linear transforms:minRange="0.2078903436"  transforms:maxRange="14"  gain="0.0041004013" >
           <data-type:parameter data-type:name="Time" />
         </transforms:linear>
         <transforms:biex transforms:length="256"  transforms:maxRange="262144"  transforms:neg="0"  transforms:width="-100"  transforms:pos="4.418539922" >
           <data-type:parameter data-type:name="Comp-APC-A" />
         </transforms:biex>
         <transforms:biex transforms:length="256"  transforms:maxRange="262144"  transforms:neg="0"  transforms:width="-10"  transforms:pos="4.6" >
           <data-type:parameter data-type:name="Comp-FITC-A" />
         </transforms:biex>
         <transforms:biex transforms:length="256"  transforms:maxRange="262144"  transforms:neg="0"  transforms:width="-100"  transforms:pos="4.418539922" >
           <data-type:parameter data-type:name="Comp-PE-A" />
         </transforms:biex>
         <transforms:biex transforms:length="256"  transforms:maxRange="262144"  transforms:neg="1"  transforms:width="-100"  transforms:pos="4.418539922" >
           <data-type:parameter data-type:name="Comp-PerCP-Cy5-5-A" />
         </transforms:biex>
       </Transformations>
       <Keywords>
         <Keyword name="FJ_FCS_VERSION"  value="3" />
         <Keyword name="$BEGINANALYSIS"  value="0" />
         <Keyword name="$ENDANALYSIS"  value="0" />
         <Keyword name="$BEGINSTEXT"  value="0" />
         <Keyword name="$ENDSTEXT"  value="0" />
         <Keyword name="$BEGINDATA"  value="2505" />
         <Keyword name="$ENDDATA"  value="1335304            " />
         <Keyword name="$FIL"  value="Specimen_001_Tube_002 APC comp_002.fcs" />
         <Keyword name="$SYS"  value="Windows 7 6.1" />
         <Keyword name="$TOT"  value="33320              " />
         <Keyword name="$PAR"  value="10" />
         <Keyword name="$MODE"  value="L" />
         <Keyword name="$BYTEORD"  value="4,3,2,1" />
         <Keyword name="$DATATYPE"  value="F" />
         <Keyword name="$NEXTDATA"  value="0" />
         <Keyword name="CREATOR"  value="BD FACSDiva Software Version 8.0.1" />
         <Keyword name="TUBE NAME"  value="Tube_002 APC comp" />
         <Keyword name="$SRC"  value="Specimen_001" />
         <Keyword name="EXPERIMENT NAME"  value="DO NOT DELETE PLEASE 181216 B cell CSR WT and SLC7a5 KO 3-4 day (day 3)" />
         <Keyword name="GUID"  value="9618dd7e-3156-4bc4-9c9e-0763896b1c85" />
         <Keyword name="$DATE"  value="16-DEC-2018" />
         <Keyword name="$BTIM"  value="18:20:07" />
         <Keyword name="$ETIM"  value="18:20:21" />
         <Keyword name="$CYT"  value="FACSCantoII" />
         <Keyword name="SETTINGS"  value="Cytometer" />
         <Keyword name="CYTNUM"  value="V96300662" />
         <Keyword name="WINDOW EXTENSION"  value="7.00" />
         <Keyword name="EXPORT USER NAME"  value="SAgroup" />
         <Keyword name="EXPORT TIME"  value="16-DEC-2018-18:24:37" />
         <Keyword name="$OP"  value="SAgroup" />
         <Keyword name="FSC ASF"  value="0.77" />
         <Keyword name="AUTOBS"  value="TRUE" />
         <Keyword name="$INST"  value=" " />
         <Keyword name="LASER1NAME"  value="Blue" />
         <Keyword name="LASER1DELAY"  value="0.00" />
         <Keyword name="LASER1ASF"  value="1.44" />
         <Keyword name="LASER2NAME"  value="Red" />
         <Keyword name="LASER2DELAY"  value="32.49" />
         <Keyword name="LASER2ASF"  value="1.29" />
         <Keyword name="LASER3NAME"  value="Violet" />
         <Keyword name="LASER3DELAY"  value="-31.92" />
         <Keyword name="LASER3ASF"  value="1.25" />
         <Keyword name="$TIMESTEP"  value="0.01" />
         <Keyword name="SPILL"  value="5,FITC-A,PE-A,APC-A,BV421-A,PerCP-Cy5-5-A,1,0,0,0,0,0,1,0,0,0,0,0,1,0,0,0,0,0,1,0,0,0,0,0,1" />
         <Keyword name="APPLY COMPENSATION"  value="TRUE" />
         <Keyword name="THRESHOLD"  value="FSC,2000" />
         <Keyword name="$P1N"  value="FSC-A" />
         <Keyword name="$P1R"  value="262144" />
         <Keyword name="$P1B"  value="32" />
         <Keyword name="$P1E"  value="0,0" />
         <Keyword name="$P1V"  value="240" />
         <Keyword name="$P1G"  value="1.0" />
         <Keyword name="P1DISPLAY"  value="LIN" />
         <Keyword name="P1BS"  value="0" />
         <Keyword name="P1MS"  value="0" />
         <Keyword name="$P2N"  value="FSC-W" />
         <Keyword name="$P2R"  value="262144" />
         <Keyword name="$P2B"  value="32" />
         <Keyword name="$P2E"  value="0,0" />
         <Keyword name="$P2V"  value="240" />
         <Keyword name="$P2G"  value="1.0" />
         <Keyword name="P2BS"  value="-1" />
         <Keyword name="P2MS"  value="0" />
         <Keyword name="$P3N"  value="SSC-A" />
         <Keyword name="$P3R"  value="262144" />
         <Keyword name="$P3B"  value="32" />
         <Keyword name="$P3E"  value="0,0" />
         <Keyword name="$P3V"  value="360" />
         <Keyword name="$P3G"  value="1.0" />
         <Keyword name="P3DISPLAY"  value="LIN" />
         <Keyword name="P3BS"  value="0" />
         <Keyword name="P3MS"  value="0" />
         <Keyword name="$P4N"  value="SSC-W" />
         <Keyword name="$P4R"  value="262144" />
         <Keyword name="$P4B"  value="32" />
         <Keyword name="$P4E"  value="0,0" />
         <Keyword name="$P4V"  value="360" />
         <Keyword name="$P4G"  value="1.0" />
         <Keyword name="P4BS"  value="-1" />
         <Keyword name="P4MS"  value="0" />
         <Keyword name="$P5N"  value="FITC-A" />
         <Keyword name="$P5S"  value="IgG" />
         <Keyword name="$P5R"  value="262144" />
         <Keyword name="$P5B"  value="32" />
         <Keyword name="$P5E"  value="0,0" />
         <Keyword name="$P5V"  value="440" />
         <Keyword name="$P5G"  value="1.0" />
         <Keyword name="P5DISPLAY"  value="LOG" />
         <Keyword name="P5BS"  value="160" />
         <Keyword name="P5MS"  value="0" />
         <Keyword name="$P6N"  value="PE-A" />
         <Keyword name="$P6S"  value="IgD" />
         <Keyword name="$P6R"  value="262144" />
         <Keyword name="$P6B"  value="32" />
         <Keyword name="$P6E"  value="0,0" />
         <Keyword name="$P6V"  value="490" />
         <Keyword name="$P6G"  value="1.0" />
         <Keyword name="P6DISPLAY"  value="LOG" />
         <Keyword name="P6BS"  value="197" />
         <Keyword name="P6MS"  value="0" />
         <Keyword name="$P7N"  value="APC-A" />
         <Keyword name="$P7S"  value="CD19" />
         <Keyword name="$P7R"  value="262144" />
         <Keyword name="$P7B"  value="32" />
         <Keyword name="$P7E"  value="0,0" />
         <Keyword name="$P7V"  value="530" />
         <Keyword name="$P7G"  value="1.0" />
         <Keyword name="P7DISPLAY"  value="LOG" />
         <Keyword name="P7BS"  value="171" />
         <Keyword name="P7MS"  value="0" />
         <Keyword name="$P8N"  value="BV421-A" />
         <Keyword name="$P8S"  value="CTV" />
         <Keyword name="$P8R"  value="262144" />
         <Keyword name="$P8B"  value="32" />
         <Keyword name="$P8E"  value="0,0" />
         <Keyword name="$P8V"  value="275" />
         <Keyword name="$P8G"  value="1.0" />
         <Keyword name="P8DISPLAY"  value="LOG" />
         <Keyword name="P8BS"  value="68" />
         <Keyword name="P8MS"  value="0" />
         <Keyword name="$P9N"  value="PerCP-Cy5-5-A" />
         <Keyword name="$P9S"  value="Viability" />
         <Keyword name="$P9R"  value="262144" />
         <Keyword name="$P9B"  value="32" />
         <Keyword name="$P9E"  value="0,0" />
         <Keyword name="$P9V"  value="580" />
         <Keyword name="$P9G"  value="1.0" />
         <Keyword name="P9DISPLAY"  value="LOG" />
         <Keyword name="P9BS"  value="297" />
         <Keyword name="P9MS"  value="0" />
         <Keyword name="$P10N"  value="Time" />
         <Keyword name="$P10R"  value="262144" />
         <Keyword name="$P10B"  value="32" />
         <Keyword name="$P10E"  value="0,0" />
         <Keyword name="$P10G"  value="0.01" />
         <Keyword name="P10BS"  value="0" />
         <Keyword name="P10MS"  value="0" />
         <Keyword name="CST SETUP STATUS"  value="SUCCESS" />
         <Keyword name="CST BEADS LOT ID"  value="71597" />
         <Keyword name="CYTOMETER CONFIG NAME"  value="Dundee default configuration" />
         <Keyword name="CYTOMETER CONFIG CREATE DATE"  value="2016-11-15T10:44:21+00:00" />
         <Keyword name="CST SETUP DATE"  value="2018-10-15T09:41:05+01:00" />
         <Keyword name="CST BASELINE DATE"  value="2018-03-26T09:57:04+01:00" />
         <Keyword name="CST BEADS EXPIRED"  value="False" />
         <Keyword name="CST PERFORMANCE EXPIRED"  value="2018-10-16T09:41:05+01:00" />
         <Keyword name="CST REGULATORY STATUS"  value="RUO Performance Check" />
         <Keyword name="$P1S"  value="" />
         <Keyword name="$P2S"  value="" />
         <Keyword name="$P3S"  value="" />
         <Keyword name="$P4S"  value="" />
         <Keyword name="$P10S"  value="" />
         <Keyword name="$P11N"  value="Comp-APC-A" />
         <Keyword name="$P11S"  value="CD19" />
         <Keyword name="$P11R"  value="262144" />
         <Keyword name="$P12N"  value="Comp-FITC-A" />
         <Keyword name="$P12S"  value="IgG" />
         <Keyword name="$P12R"  value="262144" />
         <Keyword name="$P13N"  value="Comp-PE-A" />
         <Keyword name="$P13S"  value="IgD" />
         <Keyword name="$P13R"  value="262144" />
         <Keyword name="$P14N"  value="Comp-PerCP-Cy5-5-A" />
         <Keyword name="$P14S"  value="Viability" />
         <Keyword name="$P14R"  value="262144" />
         <Keyword name="FILENAME"  value="" />
       </Keywords>
       <SampleNode name="Specimen_001_Tube_002 APC comp_002.fcs"  annotation=""  owningGroup=""  expanded="1"  sortPriority="10"  count="33320"  sampleID="3" >
         <Graph smoothing="0"  backColor="#ffffff"  foreColor="#000000"  type="Pseudocolor"  fast="1" >
           <Axis dimension="x"  name="FSC-A"  label=""  auto="auto" />
           <Axis dimension="y"  name="SSC-A"  label=""  auto="auto" />
           <GraphSettings level="5%"  smoothingHighResolution="1"  contourHighResolution="1"  histogramSmoothingCount="0"  graphResolution="256"  showOutliers="0"  drawLargeDots="0"  dotsToDraw="8000"  tint="le.chartfill.tinted.40"  lineWeight="le.lineweight.normal"  lineStyle="le.linestyle.solid" />
           <GraphEnvironment showGrid="0"  showAxes="tnlTNL"  showGates="1"  showFreqOnPlots="1"  showGateNameOnPlots="1"  showMedians="0"  showUncomped="0"  addEventParam="0"  lastYAxisName="" >
             <TextTraits font="SansSerif"  size="11"  name="Labels"  style="plain"  color="#000000"  background="#00ffffff"  just="left" />
             <TextTraits font="SansSerif"  size="11"  name="LayoutGates"  style="plain"  color="#000000"  background="#00ffffff"  just="left" />
             <TextTraits font="SansSerif"  size="9"  name="Numbers"  style="plain"  color="#000000"  background="#00ffffff"  just="left" />
             <TextTraits font="SansSerif"  size="9"  name="Legend"  style="plain"  color="#000000"  background="#00ffffff"  just="left" />
             <WindowPosition x="0"  y="0"  width="0"  height="0"  displayed="0"  panelState="" />
           </GraphEnvironment>
         </Graph>
         <Subpopulations>
           <Population name="Lymphocytes"  annotation=""  owningGroup="All Samples"  expanded="1"  sortPriority="10"  count="12396" >
             <Graph smoothing="13"  backColor="#ffffff"  foreColor="#000000"  heatMapStatParameter="FITC-A"  type="Histogram"  fast="1" >
               <Axis dimension="x"  name="APC-A"  label=""  auto="auto" />
               <Axis dimension="y"  name=""  label=""  auto="modal" />
               <GraphSettings level="5%"  smoothingHighResolution="1"  contourHighResolution="1"  histogramSmoothingCount="0"  graphResolution="256"  showOutliers="0"  drawLargeDots="0"  dotsToDraw="8000" />
               <GraphEnvironment showGrid="0"  showAxes="tnlT"  showGates="1"  showFreqOnPlots="1"  showGateNameOnPlots="0"  showMedians="1"  showUncomped="1"  addEventParam="0"  lastYAxisName="" >
                 <TextTraits font="SansSerif"  size="18"  name="Labels"  style="plain"  color="#000000"  background="#00ffffff"  just="left" />
                 <TextTraits font="SansSerif"  size="11"  name="LayoutGates"  style="plain"  color="#000000"  background="#00ffffff"  just="left" />
                 <TextTraits font="SansSerif"  size="8"  name="Numbers"  style="plain"  color="#000000"  background="#00ffffff"  just="left" />
                 <TextTraits font="SansSerif"  size="22"  name="Legend"  style="bold"  color="#000000"  background="#00ffffff"  just="left" />
                 <WindowPosition x="620"  y="20"  width="390"  height="582"  displayed="0"  panelState="---" />
               </GraphEnvironment>
             </Graph>
             <Gate gating:id="ID1583211285" >
               <gating:PolygonGate eventsInside="1"  annoOffsetX="46"  annoOffsetY="-136"  tint="#000000"  isTinted="1"  lineWeight="Normal"  userDefined="1"  quadId="-1"  gateResolution="256" >
                 <gating:dimension>
                   <data-type:fcs-dimension data-type:name="FSC-A" />
                 </gating:dimension>
                 <gating:dimension>
                   <data-type:fcs-dimension data-type:name="SSC-A" />
                 </gating:dimension>
                 <gating:vertex>
                   <gating:coordinate data-type:value="133274.8907563025" />
                   <gating:coordinate data-type:value="106307.2442396313" />
                 </gating:vertex>
                 <gating:vertex>
                   <gating:coordinate data-type:value="62782.3865546219" />
                   <gating:coordinate data-type:value="26576.8110599078" />
                 </gating:vertex>
                 <gating:vertex>
                   <gating:coordinate data-type:value="87014.1848739496" />
                   <gating:coordinate data-type:value="13288.4055299539" />
                 </gating:vertex>
                 <gating:vertex>
                   <gating:coordinate data-type:value="207071.731092437" />
                   <gating:coordinate data-type:value="49529.5115207373" />
                 </gating:vertex>
                 <gating:vertex>
                   <gating:coordinate data-type:value="221390.5210084034" />
                   <gating:coordinate data-type:value="105099.2073732719" />
                 </gating:vertex>
                 <gating:vertex>
                   <gating:coordinate data-type:value="174028.3697478992" />
                   <gating:coordinate data-type:value="119595.6497695853" />
                 </gating:vertex>
               </gating:PolygonGate>
             </Gate>
             <Subpopulations>
               <Population name="APC-A+"  annotation=""  owningGroup=""  expanded="1"  sortPriority="10"  count="8666" >
                 <Graph smoothing="0"  backColor="#ffffff"  foreColor="#000000"  type="Histogram"  fast="1" >
                   <Axis dimension="x"  name="APC-A"  label=""  auto="auto" />
                   <Axis dimension="y"  name=""  label=""  auto="auto" />
                   <GraphSettings level="5%"  smoothingHighResolution="1"  contourHighResolution="1"  histogramSmoothingCount="0"  graphResolution="256"  showOutliers="0"  drawLargeDots="0"  dotsToDraw="8000" />
                   <GraphEnvironment showGrid="0"  showAxes="tnlTNL"  showGates="1"  showFreqOnPlots="1"  showGateNameOnPlots="1"  showMedians="0"  showUncomped="0"  addEventParam="0"  lastYAxisName="" >
                     <TextTraits font="SansSerif"  size="11"  name="Labels"  style="plain"  color="#000000"  background="#00ffffff"  just="left" />
                     <TextTraits font="SansSerif"  size="11"  name="LayoutGates"  style="plain"  color="#000000"  background="#00ffffff"  just="left" />
                     <TextTraits font="SansSerif"  size="9"  name="Numbers"  style="plain"  color="#000000"  background="#00ffffff"  just="left" />
                     <TextTraits font="SansSerif"  size="9"  name="Legend"  style="plain"  color="#000000"  background="#00ffffff"  just="left" />
                     <WindowPosition x="0"  y="0"  width="0"  height="0"  displayed="0"  panelState="" />
                   </GraphEnvironment>
                 </Graph>
                 <Gate gating:id="ID109234473"  gating:parent_id="ID1583211285" >
                   <gating:RectangleGate eventsInside="1"  annoOffsetX="0"  annoOffsetY="-20"  tint="#228822"  isTinted="1"  lineWeight="Normal"  userDefined="1" >
                     <gating:dimension gating:min="2690.0587673586424"  gating:max="195644.9316209807"  yRatio="0.2995391705069125" >
                       <data-type:fcs-dimension data-type:name="APC-A" />
                     </gating:dimension>
                   </gating:RectangleGate>
                 </Gate>
               </Population>
               <Population name="Single Cells"  annotation=""  owningGroup="All Samples"  expanded="1"  sortPriority="10"  count="11917" >
                 <Graph smoothing="0"  backColor="#ffffff"  foreColor="#000000"  heatMapStatParameter="FITC-A"  type="Pseudocolor"  fast="1" >
                   <Axis dimension="x"  name="FSC-A"  label=""  auto="auto" />
                   <Axis dimension="y"  name="APC-A"  label=""  auto="auto" />
                   <GraphSettings level="5%"  smoothingHighResolution="1"  contourHighResolution="1"  histogramSmoothingCount="0"  graphResolution="256"  showOutliers="0"  drawLargeDots="0"  dotsToDraw="8000"  tint="le.chartfill.tinted.40"  lineWeight="le.lineweight.normal"  lineStyle="le.linestyle.solid" />
                   <GraphEnvironment showGrid="0"  showAxes="tnlTNL"  showGates="1"  showFreqOnPlots="1"  showGateNameOnPlots="1"  showMedians="0"  showUncomped="0"  addEventParam="0"  lastYAxisName="" >
                     <TextTraits font="SansSerif"  size="11"  name="Labels"  style="plain"  color="#000000"  background="#00ffffff"  just="left" />
                     <TextTraits font="SansSerif"  size="11"  name="LayoutGates"  style="plain"  color="#000000"  background="#00ffffff"  just="left" />
                     <TextTraits font="SansSerif"  size="9"  name="Numbers"  style="plain"  color="#000000"  background="#00ffffff"  just="left" />
                     <TextTraits font="SansSerif"  size="9"  name="Legend"  style="plain"  color="#000000"  background="#00ffffff"  just="left" />
                     <WindowPosition x="0"  y="0"  width="390"  height="582"  displayed="0"  panelState="---" />
                   </GraphEnvironment>
                 </Graph>
                 <Gate gating:id="ID1516403841"  gating:parent_id="ID1583211285" >
                   <gating:PolygonGate eventsInside="1"  annoOffsetX="72"  annoOffsetY="-104"  tint="#000000"  isTinted="0"  lineWeight="Normal"  userDefined="1"  quadId="-1"  gateResolution="256" >
                     <gating:dimension>
                       <data-type:fcs-dimension data-type:name="FSC-A" />
                     </gating:dimension>
                     <gating:dimension>
                       <data-type:fcs-dimension data-type:name="FSC-W" />
                     </gating:dimension>
                     <gating:vertex>
                       <gating:coordinate data-type:value="60579.4957983193" />
                       <gating:coordinate data-type:value="77314.3594470046" />
                     </gating:vertex>
                     <gating:vertex>
                       <gating:coordinate data-type:value="61680.9411764706" />
                       <gating:coordinate data-type:value="84562.5806451613" />
                     </gating:vertex>
                     <gating:vertex>
                       <gating:coordinate data-type:value="69391.0588235294" />
                       <gating:coordinate data-type:value="101475.0967741935" />
                     </gating:vertex>
                     <gating:vertex>
                       <gating:coordinate data-type:value="203767.3949579832" />
                       <gating:coordinate data-type:value="128051.9078341014" />
                     </gating:vertex>
                     <gating:vertex>
                       <gating:coordinate data-type:value="216984.7394957983" />
                       <gating:coordinate data-type:value="112347.4285714286" />
                     </gating:vertex>
                     <gating:vertex>
                       <gating:coordinate data-type:value="69391.0588235294" />
                       <gating:coordinate data-type:value="74898.2857142857" />
                     </gating:vertex>
                   </gating:PolygonGate>
                 </Gate>
                 <Subpopulations>
                   <Population name="APC+"  annotation=""  owningGroup=""  expanded="1"  sortPriority="10"  count="8356" >
                     <Graph smoothing="0"  backColor="#ffffff"  foreColor="#000000"  heatMapStatParameter="FITC-A"  type="Pseudocolor"  fast="1" >
                       <Axis dimension="x"  name="FSC-A"  label=""  auto="auto" />
                       <Axis dimension="y"  name="APC-A"  label=""  auto="auto" />
                       <GraphSettings level="5%"  smoothingHighResolution="1"  contourHighResolution="1"  histogramSmoothingCount="0"  graphResolution="256"  showOutliers="0"  drawLargeDots="0"  dotsToDraw="8000"  tint="le.chartfill.tinted.40"  lineWeight="le.lineweight.normal"  lineStyle="le.linestyle.solid" />
                       <GraphEnvironment showGrid="0"  showAxes="tnlTNL"  showGates="1"  showFreqOnPlots="1"  showGateNameOnPlots="1"  showMedians="0"  showUncomped="0"  addEventParam="0"  lastYAxisName="" >
                         <TextTraits font="SansSerif"  size="11"  name="Labels"  style="plain"  color="#000000"  background="#00ffffff"  just="left" />
                         <TextTraits font="SansSerif"  size="11"  name="LayoutGates"  style="plain"  color="#000000"  background="#00ffffff"  just="left" />
                         <TextTraits font="SansSerif"  size="9"  name="Numbers"  style="plain"  color="#000000"  background="#00ffffff"  just="left" />
                         <TextTraits font="SansSerif"  size="9"  name="Legend"  style="plain"  color="#000000"  background="#00ffffff"  just="left" />
                         <WindowPosition x="0"  y="0"  width="390"  height="582"  displayed="1"  panelState="---" />
                       </GraphEnvironment>
                     </Graph>
                     <Gate gating:id="ID337799409"  gating:parent_id="ID1516403841" >
                       <gating:RectangleGate eventsInside="1"  annoOffsetX="0"  annoOffsetY="0"  tint="#000000"  isTinted="0"  lineWeight="Normal"  userDefined="1"  percentX="0"  percentY="0" >
                         <gating:dimension gating:min="33043.361344537814"  gating:max="230202.08403361344" >
                           <data-type:fcs-dimension data-type:name="FSC-A" />
                         </gating:dimension>
                         <gating:dimension gating:min="2675.4989122500565"  gating:max="229075.8092495347" >
                           <data-type:fcs-dimension data-type:name="APC-A" />
                         </gating:dimension>
                       </gating:RectangleGate>
                     </Gate>
                   </Population>
                   <Population name="Live cells"  annotation=""  owningGroup="All Samples"  expanded="1"  sortPriority="10"  count="11876" >
                     <Graph smoothing="0"  backColor="#ffffff"  foreColor="#000000"  heatMapStatParameter="FITC-A"  type="Pseudocolor"  fast="1" >
                       <Axis dimension="x"  name="FSC-A"  label=""  auto="auto" />
                       <Axis dimension="y"  name="Comp-PerCP-Cy5-5-A"  label=""  auto="auto" />
                       <GraphSettings level="5%"  smoothingHighResolution="1"  contourHighResolution="1"  histogramSmoothingCount="0"  graphResolution="256"  showOutliers="0"  drawLargeDots="0"  dotsToDraw="8000"  tint="le.chartfill.tinted.40"  lineWeight="le.lineweight.normal"  lineStyle="le.linestyle.solid" />
                       <GraphEnvironment showGrid="0"  showAxes="tnlTNL"  showGates="1"  showFreqOnPlots="1"  showGateNameOnPlots="1"  showMedians="0"  showUncomped="0"  addEventParam="0"  lastYAxisName="" >
                         <TextTraits font="SansSerif"  size="11"  name="Labels"  style="plain"  color="#000000"  background="#00ffffff"  just="left" />
                         <TextTraits font="SansSerif"  size="11"  name="LayoutGates"  style="plain"  color="#000000"  background="#00ffffff"  just="left" />
                         <TextTraits font="SansSerif"  size="9"  name="Numbers"  style="plain"  color="#000000"  background="#00ffffff"  just="left" />
                         <TextTraits font="SansSerif"  size="9"  name="Legend"  style="plain"  color="#000000"  background="#00ffffff"  just="left" />
                         <WindowPosition x="146"  y="27"  width="390"  height="582"  displayed="1"  panelState="---" />
                       </GraphEnvironment>
                     </Graph>
                     <Gate gating:id="ID1440117287"  gating:parent_id="ID1516403841" >
                       <gating:PolygonGate eventsInside="1"  annoOffsetX="72"  annoOffsetY="-125"  tint="#000000"  isTinted="0"  lineWeight="Normal"  userDefined="1"  quadId="-1"  gateResolution="256" >
                         <gating:dimension>
                           <data-type:fcs-dimension data-type:name="FSC-A" />
                         </gating:dimension>
                         <gating:dimension>
                           <data-type:fcs-dimension data-type:name="Comp-PerCP-Cy5-5-A" />
                         </gating:dimension>
                         <gating:vertex>
                           <gating:coordinate data-type:value="64985.2773109244" />
                           <gating:coordinate data-type:value="-8046.3645146634" />
                         </gating:vertex>
                         <gating:vertex>
                           <gating:coordinate data-type:value="67188.1680672269" />
                           <gating:coordinate data-type:value="1771.9688747131" />
                         </gating:vertex>
                         <gating:vertex>
                           <gating:coordinate data-type:value="186144.268907563" />
                           <gating:coordinate data-type:value="8427.4835823191" />
                         </gating:vertex>
                         <gating:vertex>
                           <gating:coordinate data-type:value="220289.0756302521" />
                           <gating:coordinate data-type:value="2111.3963774379" />
                         </gating:vertex>
                         <gating:vertex>
                           <gating:coordinate data-type:value="209274.6218487395" />
                           <gating:coordinate data-type:value="207.1701452991" />
                         </gating:vertex>
                         <gating:vertex>
                           <gating:coordinate data-type:value="236810.756302521" />
                           <gating:coordinate data-type:value="-8046.3645146634" />
                         </gating:vertex>
                         <gating:vertex>
                           <gating:coordinate data-type:value="102434.4201680672" />
                           <gating:coordinate data-type:value="-8471.5515166776" />
                         </gating:vertex>
                       </gating:PolygonGate>
                     </Gate>
                     <Subpopulations>
                       <Population name="B cells"  annotation=""  owningGroup="All Samples"  expanded="1"  sortPriority="10"  count="8336" >
                         <Graph smoothing="0"  backColor="#ffffff"  foreColor="#000000"  heatMapStatParameter="FITC-A"  type="Pseudocolor"  fast="1" >
                           <Axis dimension="x"  name="FSC-A"  label=""  auto="auto" />
                           <Axis dimension="y"  name="Comp-PE-A"  label=""  auto="auto" />
                           <GraphSettings level="5%"  smoothingHighResolution="1"  contourHighResolution="1"  histogramSmoothingCount="0"  graphResolution="256"  showOutliers="0"  drawLargeDots="0"  dotsToDraw="8000"  tint="le.chartfill.tinted.40"  lineWeight="le.lineweight.normal"  lineStyle="le.linestyle.solid" />
                           <GraphEnvironment showGrid="0"  showAxes="tnlTNL"  showGates="1"  showFreqOnPlots="1"  showGateNameOnPlots="1"  showMedians="0"  showUncomped="0"  addEventParam="0"  lastYAxisName="" >
                             <TextTraits font="SansSerif"  size="11"  name="Labels"  style="plain"  color="#000000"  background="#00ffffff"  just="left" />
                             <TextTraits font="SansSerif"  size="11"  name="LayoutGates"  style="plain"  color="#000000"  background="#00ffffff"  just="left" />
                             <TextTraits font="SansSerif"  size="9"  name="Numbers"  style="plain"  color="#000000"  background="#00ffffff"  just="left" />
                             <TextTraits font="SansSerif"  size="9"  name="Legend"  style="plain"  color="#000000"  background="#00ffffff"  just="left" />
                             <WindowPosition x="110"  y="80"  width="390"  height="582"  displayed="0"  panelState="---" />
                           </GraphEnvironment>
                         </Graph>
                         <Gate gating:id="ID16681191"  gating:parent_id="ID1440117287" >
                           <gating:RectangleGate eventsInside="1"  annoOffsetX="0"  annoOffsetY="0"  tint="#000000"  isTinted="0"  lineWeight="Normal"  userDefined="1"  percentX="0"  percentY="0" >
                             <gating:dimension gating:min="34144.80672268908"  gating:max="256636.7731092437" >
                               <data-type:fcs-dimension data-type:name="FSC-A" />
                             </gating:dimension>
                             <gating:dimension gating:min="2150.0045004270532"  gating:max="199163.6376152467" >
                               <data-type:fcs-dimension data-type:name="Comp-APC-A" />
                             </gating:dimension>
                           </gating:RectangleGate>
                         </Gate>
                         <Subpopulations>
                           <Population name="IgD"  annotation=""  owningGroup="All Samples"  expanded="1"  sortPriority="10"  count="28" >
                             <Graph smoothing="0"  backColor="#ffffff"  foreColor="#000000"  heatMapStatParameter="FITC-A"  type="Pseudocolor"  fast="1" >
                               <Axis dimension="x"  name="FSC-A"  label=""  auto="auto" />
                               <Axis dimension="y"  name="Comp-PE-A"  label=""  auto="auto" />
                               <GraphSettings level="5%"  smoothingHighResolution="1"  contourHighResolution="1"  histogramSmoothingCount="0"  graphResolution="256"  showOutliers="0"  drawLargeDots="0"  dotsToDraw="8000"  tint="le.chartfill.tinted.40"  lineWeight="le.lineweight.normal"  lineStyle="le.linestyle.solid" />
                               <GraphEnvironment showGrid="0"  showAxes="tnlTNL"  showGates="1"  showFreqOnPlots="1"  showGateNameOnPlots="1"  showMedians="0"  showUncomped="0"  addEventParam="0"  lastYAxisName="" >
                                 <TextTraits font="SansSerif"  size="11"  name="Labels"  style="plain"  color="#000000"  background="#00ffffff"  just="left" />
                                 <TextTraits font="SansSerif"  size="11"  name="LayoutGates"  style="plain"  color="#000000"  background="#00ffffff"  just="left" />
                                 <TextTraits font="SansSerif"  size="9"  name="Numbers"  style="plain"  color="#000000"  background="#00ffffff"  just="left" />
                                 <TextTraits font="SansSerif"  size="9"  name="Legend"  style="plain"  color="#000000"  background="#00ffffff"  just="left" />
                                 <WindowPosition x="110"  y="79"  width="390"  height="582"  displayed="1"  panelState="---" />
                               </GraphEnvironment>
                             </Graph>
                             <Gate gating:id="ID1308436920"  gating:parent_id="ID16681191" >
                               <gating:RectangleGate eventsInside="1"  annoOffsetX="0"  annoOffsetY="0"  tint="#000000"  isTinted="0"  lineWeight="Normal"  userDefined="1"  percentX="0"  percentY="0" >
                                 <gating:dimension gating:min="35246.252100840335"  gating:max="236810.756302521" >
                                   <data-type:fcs-dimension data-type:name="FSC-A" />
                                 </gating:dimension>
                                 <gating:dimension gating:min="1128.503579888977"  gating:max="165297.264393893" >
                                   <data-type:fcs-dimension data-type:name="Comp-PE-A" />
                                 </gating:dimension>
                               </gating:RectangleGate>
                             </Gate>
                           </Population>
                           <Population name="IgG1+"  annotation=""  owningGroup="All Samples"  expanded="1"  sortPriority="10"  count="0" >
                             <Graph smoothing="0"  backColor="#ffffff"  foreColor="#000000"  heatMapStatParameter="FITC-A"  type="Pseudocolor"  fast="1" >
                               <Axis dimension="x"  name="BV421-A"  label=""  auto="auto" />
                               <Axis dimension="y"  name="Comp-FITC-A"  label=""  auto="auto" />
                               <GraphSettings level="5%"  smoothingHighResolution="1"  contourHighResolution="1"  histogramSmoothingCount="0"  graphResolution="256"  showOutliers="0"  drawLargeDots="0"  dotsToDraw="8000"  tint="le.chartfill.tinted.40"  lineWeight="le.lineweight.normal"  lineStyle="le.linestyle.solid" />
                               <GraphEnvironment showGrid="0"  showAxes="tnlTNL"  showGates="1"  showFreqOnPlots="1"  showGateNameOnPlots="1"  showMedians="0"  showUncomped="0"  addEventParam="0"  lastYAxisName="" >
                                 <TextTraits font="SansSerif"  size="11"  name="Labels"  style="plain"  color="#000000"  background="#00ffffff"  just="left" />
                                 <TextTraits font="SansSerif"  size="11"  name="LayoutGates"  style="plain"  color="#000000"  background="#00ffffff"  just="left" />
                                 <TextTraits font="SansSerif"  size="9"  name="Numbers"  style="plain"  color="#000000"  background="#00ffffff"  just="left" />
                                 <TextTraits font="SansSerif"  size="9"  name="Legend"  style="plain"  color="#000000"  background="#00ffffff"  just="left" />
                                 <WindowPosition x="110"  y="80"  width="390"  height="582"  displayed="1"  panelState="---" />
                               </GraphEnvironment>
                             </Graph>
                             <Gate gating:id="ID827987913"  gating:parent_id="ID16681191" >
                               <gating:RectangleGate eventsInside="1"  annoOffsetX="0"  annoOffsetY="0"  tint="#000000"  isTinted="0"  lineWeight="Normal"  userDefined="1"  percentX="0"  percentY="0" >
                                 <gating:dimension gating:min="39.39131907434448"  gating:max="54251.79654605824" >
                                   <data-type:fcs-dimension data-type:name="BV421-A" />
                                 </gating:dimension>
                                 <gating:dimension gating:min="4417.092024630358"  gating:max="132426.26687099322" >
                                   <data-type:fcs-dimension data-type:name="Comp-FITC-A" />
                                 </gating:dimension>
                               </gating:RectangleGate>
                             </Gate>
                             <Subpopulations>
                               <Statistic name="fj.stat.freqofparent"  annotation=""  owningGroup="All Samples"  expanded="1"  sortPriority="5"  ancestor=""  correlate=""  value="0" />
                             </Subpopulations>
                           </Population>
                         </Subpopulations>
                       </Population>
                     </Subpopulations>
                   </Population>
                 </Subpopulations>
               </Population>
             </Subpopulations>
           </Population>
         </Subpopulations>
       </SampleNode>
     </Sample>
     <Sample>
       <DataSet uri="file:/C:/Users/DCheung/OneDrive%20-%20University%20of%20Dundee/Documents/PhD/PhD/Papers/LPS%20stimulates%20dynamic%20changes%20in%20B%20cell%20metabolism/Re-submission%20(eLIFE)/Raw%20FACS%20files/Figure%204/F-H/Proliferation%20and%20CSR%20SlC7a5%20KO/Specimen_001_Tube_003%20PE%20comp_003.fcs"  sampleID="4" />
       <transforms:spilloverMatrix spectral="0"  weightOptAlgorithmType="OLS"  prefix="Comp-"  name="Compensation-copy"  editable="1"  color="#00ccff"  version="FlowJo-10.10.0"  status="FINALIZED"  transforms:id="6526cf2d-9e42-414c-bf97-8fa057ec8f2d"  suffix="" >
         <data-type:parameters>
           <data-type:parameter data-type:name="APC-A"  userProvidedCompInfix="Comp-APC-A" />
           <data-type:parameter data-type:name="FITC-A"  userProvidedCompInfix="Comp-FITC-A" />
           <data-type:parameter data-type:name="PE-A"  userProvidedCompInfix="Comp-PE-A" />
           <data-type:parameter data-type:name="PerCP-Cy5-5-A"  userProvidedCompInfix="Comp-PerCP-Cy5-5-A" />
         </data-type:parameters>
         <transforms:spillover data-type:parameter="APC-A"  userProvidedCompInfix="Comp-APC-A" >
           <transforms:coefficient data-type:parameter="APC-A"  transforms:value="1" />
           <transforms:coefficient data-type:parameter="FITC-A"  transforms:value="-0.0009285315" />
           <transforms:coefficient data-type:parameter="PE-A"  transforms:value="-0.0006294385" />
           <transforms:coefficient data-type:parameter="PerCP-Cy5-5-A"  transforms:value="0.0216985705" />
         </transforms:spillover>
         <transforms:spillover data-type:parameter="FITC-A"  userProvidedCompInfix="Comp-FITC-A" >
           <transforms:coefficient data-type:parameter="APC-A"  transforms:value="0.0004018432" />
           <transforms:coefficient data-type:parameter="FITC-A"  transforms:value="1" />
           <transforms:coefficient data-type:parameter="PE-A"  transforms:value="0.1950008528" />
           <transforms:coefficient data-type:parameter="PerCP-Cy5-5-A"  transforms:value="0.0356864179" />
         </transforms:spillover>
         <transforms:spillover data-type:parameter="PE-A"  userProvidedCompInfix="Comp-PE-A" >
           <transforms:coefficient data-type:parameter="APC-A"  transforms:value="0.0016701587" />
           <transforms:coefficient data-type:parameter="FITC-A"  transforms:value="0.0401024262" />
           <transforms:coefficient data-type:parameter="PE-A"  transforms:value="1" />
           <transforms:coefficient data-type:parameter="PerCP-Cy5-5-A"  transforms:value="0.2460090434" />
         </transforms:spillover>
         <transforms:spillover data-type:parameter="PerCP-Cy5-5-A"  userProvidedCompInfix="Comp-PerCP-Cy5-5-A" >
           <transforms:coefficient data-type:parameter="APC-A"  transforms:value="0.0236752224" />
           <transforms:coefficient data-type:parameter="FITC-A"  transforms:value="0" />
           <transforms:coefficient data-type:parameter="PE-A"  transforms:value="0.0311088136" />
           <transforms:coefficient data-type:parameter="PerCP-Cy5-5-A"  transforms:value="1" />
         </transforms:spillover>
       </transforms:spilloverMatrix>
       <Transformations>
         <transforms:linear transforms:minRange="0"  transforms:maxRange="262144"  gain="1" >
           <data-type:parameter data-type:name="FSC-A" />
         </transforms:linear>
         <transforms:linear transforms:minRange="0"  transforms:maxRange="262144"  gain="1" >
           <data-type:parameter data-type:name="FSC-W" />
         </transforms:linear>
         <transforms:linear transforms:minRange="-0"  transforms:maxRange="262144"  gain="1" >
           <data-type:parameter data-type:name="SSC-A" />
         </transforms:linear>
         <transforms:linear transforms:minRange="0"  transforms:maxRange="262144"  gain="1" >
           <data-type:parameter data-type:name="SSC-W" />
         </transforms:linear>
         <transforms:biex transforms:length="256"  transforms:maxRange="262144"  transforms:neg="0"  transforms:width="-10"  transforms:pos="4.6" >
           <data-type:parameter data-type:name="FITC-A" />
         </transforms:biex>
         <transforms:biex transforms:length="256"  transforms:maxRange="262144"  transforms:neg="0"  transforms:width="-100"  transforms:pos="4.418539922" >
           <data-type:parameter data-type:name="PE-A" />
         </transforms:biex>
         <transforms:biex transforms:length="256"  transforms:maxRange="262144"  transforms:neg="0"  transforms:width="-100"  transforms:pos="4.418539922" >
           <data-type:parameter data-type:name="APC-A" />
         </transforms:biex>
         <transforms:biex transforms:length="256"  transforms:maxRange="262144.0000000001"  transforms:neg="0.1"  transforms:width="-3.9810717055"  transforms:pos="4.418539922" >
           <data-type:parameter data-type:name="BV421-A" />
         </transforms:biex>
         <transforms:biex transforms:length="256"  transforms:maxRange="262144"  transforms:neg="1"  transforms:width="-100"  transforms:pos="4.418539922" >
           <data-type:parameter data-type:name="PerCP-Cy5-5-A" />
         </transforms:biex>
         <transforms:linear transforms:minRange="0.431320324"  transforms:maxRange="23"  gain="0.0062510192" >
           <data-type:parameter data-type:name="Time" />
         </transforms:linear>
         <transforms:biex transforms:length="256"  transforms:maxRange="262144"  transforms:neg="0"  transforms:width="-100"  transforms:pos="4.418539922" >
           <data-type:parameter data-type:name="Comp-APC-A" />
         </transforms:biex>
         <transforms:biex transforms:length="256"  transforms:maxRange="262144"  transforms:neg="0"  transforms:width="-10"  transforms:pos="4.6" >
           <data-type:parameter data-type:name="Comp-FITC-A" />
         </transforms:biex>
         <transforms:biex transforms:length="256"  transforms:maxRange="262144"  transforms:neg="0"  transforms:width="-100"  transforms:pos="4.418539922" >
           <data-type:parameter data-type:name="Comp-PE-A" />
         </transforms:biex>
         <transforms:biex transforms:length="256"  transforms:maxRange="262144"  transforms:neg="1"  transforms:width="-100"  transforms:pos="4.418539922" >
           <data-type:parameter data-type:name="Comp-PerCP-Cy5-5-A" />
         </transforms:biex>
       </Transformations>
       <Keywords>
         <Keyword name="FJ_FCS_VERSION"  value="3" />
         <Keyword name="$BEGINANALYSIS"  value="0" />
         <Keyword name="$ENDANALYSIS"  value="0" />
         <Keyword name="$BEGINSTEXT"  value="0" />
         <Keyword name="$ENDSTEXT"  value="0" />
         <Keyword name="$BEGINDATA"  value="2504" />
         <Keyword name="$ENDDATA"  value="1775903            " />
         <Keyword name="$FIL"  value="Specimen_001_Tube_003 PE comp_003.fcs" />
         <Keyword name="$SYS"  value="Windows 7 6.1" />
         <Keyword name="$TOT"  value="44335              " />
         <Keyword name="$PAR"  value="10" />
         <Keyword name="$MODE"  value="L" />
         <Keyword name="$BYTEORD"  value="4,3,2,1" />
         <Keyword name="$DATATYPE"  value="F" />
         <Keyword name="$NEXTDATA"  value="0" />
         <Keyword name="CREATOR"  value="BD FACSDiva Software Version 8.0.1" />
         <Keyword name="TUBE NAME"  value="Tube_003 PE comp" />
         <Keyword name="$SRC"  value="Specimen_001" />
         <Keyword name="EXPERIMENT NAME"  value="DO NOT DELETE PLEASE 181216 B cell CSR WT and SLC7a5 KO 3-4 day (day 3)" />
         <Keyword name="GUID"  value="ec18b9e1-1b37-41c3-9307-ddda5b24e1f9" />
         <Keyword name="$DATE"  value="16-DEC-2018" />
         <Keyword name="$BTIM"  value="18:21:32" />
         <Keyword name="$ETIM"  value="18:21:55" />
         <Keyword name="$CYT"  value="FACSCantoII" />
         <Keyword name="SETTINGS"  value="Cytometer" />
         <Keyword name="CYTNUM"  value="V96300662" />
         <Keyword name="WINDOW EXTENSION"  value="7.00" />
         <Keyword name="EXPORT USER NAME"  value="SAgroup" />
         <Keyword name="EXPORT TIME"  value="16-DEC-2018-18:24:37" />
         <Keyword name="$OP"  value="SAgroup" />
         <Keyword name="FSC ASF"  value="0.77" />
         <Keyword name="AUTOBS"  value="TRUE" />
         <Keyword name="$INST"  value=" " />
         <Keyword name="LASER1NAME"  value="Blue" />
         <Keyword name="LASER1DELAY"  value="0.00" />
         <Keyword name="LASER1ASF"  value="1.44" />
         <Keyword name="LASER2NAME"  value="Red" />
         <Keyword name="LASER2DELAY"  value="32.49" />
         <Keyword name="LASER2ASF"  value="1.29" />
         <Keyword name="LASER3NAME"  value="Violet" />
         <Keyword name="LASER3DELAY"  value="-31.92" />
         <Keyword name="LASER3ASF"  value="1.25" />
         <Keyword name="$TIMESTEP"  value="0.01" />
         <Keyword name="SPILL"  value="5,FITC-A,PE-A,APC-A,BV421-A,PerCP-Cy5-5-A,1,0,0,0,0,0,1,0,0,0,0,0,1,0,0,0,0,0,1,0,0,0,0,0,1" />
         <Keyword name="APPLY COMPENSATION"  value="TRUE" />
         <Keyword name="THRESHOLD"  value="FSC,2000" />
         <Keyword name="$P1N"  value="FSC-A" />
         <Keyword name="$P1R"  value="262144" />
         <Keyword name="$P1B"  value="32" />
         <Keyword name="$P1E"  value="0,0" />
         <Keyword name="$P1V"  value="240" />
         <Keyword name="$P1G"  value="1.0" />
         <Keyword name="P1DISPLAY"  value="LIN" />
         <Keyword name="P1BS"  value="0" />
         <Keyword name="P1MS"  value="0" />
         <Keyword name="$P2N"  value="FSC-W" />
         <Keyword name="$P2R"  value="262144" />
         <Keyword name="$P2B"  value="32" />
         <Keyword name="$P2E"  value="0,0" />
         <Keyword name="$P2V"  value="240" />
         <Keyword name="$P2G"  value="1.0" />
         <Keyword name="P2BS"  value="-1" />
         <Keyword name="P2MS"  value="0" />
         <Keyword name="$P3N"  value="SSC-A" />
         <Keyword name="$P3R"  value="262144" />
         <Keyword name="$P3B"  value="32" />
         <Keyword name="$P3E"  value="0,0" />
         <Keyword name="$P3V"  value="360" />
         <Keyword name="$P3G"  value="1.0" />
         <Keyword name="P3DISPLAY"  value="LIN" />
         <Keyword name="P3BS"  value="0" />
         <Keyword name="P3MS"  value="0" />
         <Keyword name="$P4N"  value="SSC-W" />
         <Keyword name="$P4R"  value="262144" />
         <Keyword name="$P4B"  value="32" />
         <Keyword name="$P4E"  value="0,0" />
         <Keyword name="$P4V"  value="360" />
         <Keyword name="$P4G"  value="1.0" />
         <Keyword name="P4BS"  value="-1" />
         <Keyword name="P4MS"  value="0" />
         <Keyword name="$P5N"  value="FITC-A" />
         <Keyword name="$P5S"  value="IgG" />
         <Keyword name="$P5R"  value="262144" />
         <Keyword name="$P5B"  value="32" />
         <Keyword name="$P5E"  value="0,0" />
         <Keyword name="$P5V"  value="440" />
         <Keyword name="$P5G"  value="1.0" />
         <Keyword name="P5DISPLAY"  value="LOG" />
         <Keyword name="P5BS"  value="150" />
         <Keyword name="P5MS"  value="0" />
         <Keyword name="$P6N"  value="PE-A" />
         <Keyword name="$P6S"  value="IgD" />
         <Keyword name="$P6R"  value="262144" />
         <Keyword name="$P6B"  value="32" />
         <Keyword name="$P6E"  value="0,0" />
         <Keyword name="$P6V"  value="490" />
         <Keyword name="$P6G"  value="1.0" />
         <Keyword name="P6DISPLAY"  value="LOG" />
         <Keyword name="P6BS"  value="1426" />
         <Keyword name="P6MS"  value="0" />
         <Keyword name="$P7N"  value="APC-A" />
         <Keyword name="$P7S"  value="CD19" />
         <Keyword name="$P7R"  value="262144" />
         <Keyword name="$P7B"  value="32" />
         <Keyword name="$P7E"  value="0,0" />
         <Keyword name="$P7V"  value="530" />
         <Keyword name="$P7G"  value="1.0" />
         <Keyword name="P7DISPLAY"  value="LOG" />
         <Keyword name="P7BS"  value="134" />
         <Keyword name="P7MS"  value="0" />
         <Keyword name="$P8N"  value="BV421-A" />
         <Keyword name="$P8S"  value="CTV" />
         <Keyword name="$P8R"  value="262144" />
         <Keyword name="$P8B"  value="32" />
         <Keyword name="$P8E"  value="0,0" />
         <Keyword name="$P8V"  value="275" />
         <Keyword name="$P8G"  value="1.0" />
         <Keyword name="P8DISPLAY"  value="LOG" />
         <Keyword name="P8BS"  value="91" />
         <Keyword name="P8MS"  value="0" />
         <Keyword name="$P9N"  value="PerCP-Cy5-5-A" />
         <Keyword name="$P9S"  value="Viability" />
         <Keyword name="$P9R"  value="262144" />
         <Keyword name="$P9B"  value="32" />
         <Keyword name="$P9E"  value="0,0" />
         <Keyword name="$P9V"  value="580" />
         <Keyword name="$P9G"  value="1.0" />
         <Keyword name="P9DISPLAY"  value="LOG" />
         <Keyword name="P9BS"  value="293" />
         <Keyword name="P9MS"  value="0" />
         <Keyword name="$P10N"  value="Time" />
         <Keyword name="$P10R"  value="262144" />
         <Keyword name="$P10B"  value="32" />
         <Keyword name="$P10E"  value="0,0" />
         <Keyword name="$P10G"  value="0.01" />
         <Keyword name="P10BS"  value="0" />
         <Keyword name="P10MS"  value="0" />
         <Keyword name="CST SETUP STATUS"  value="SUCCESS" />
         <Keyword name="CST BEADS LOT ID"  value="71597" />
         <Keyword name="CYTOMETER CONFIG NAME"  value="Dundee default configuration" />
         <Keyword name="CYTOMETER CONFIG CREATE DATE"  value="2016-11-15T10:44:21+00:00" />
         <Keyword name="CST SETUP DATE"  value="2018-10-15T09:41:05+01:00" />
         <Keyword name="CST BASELINE DATE"  value="2018-03-26T09:57:04+01:00" />
         <Keyword name="CST BEADS EXPIRED"  value="False" />
         <Keyword name="CST PERFORMANCE EXPIRED"  value="2018-10-16T09:41:05+01:00" />
         <Keyword name="CST REGULATORY STATUS"  value="RUO Performance Check" />
         <Keyword name="$P1S"  value="" />
         <Keyword name="$P2S"  value="" />
         <Keyword name="$P3S"  value="" />
         <Keyword name="$P4S"  value="" />
         <Keyword name="$P10S"  value="" />
         <Keyword name="$P11N"  value="Comp-APC-A" />
         <Keyword name="$P11S"  value="CD19" />
         <Keyword name="$P11R"  value="262144" />
         <Keyword name="$P12N"  value="Comp-FITC-A" />
         <Keyword name="$P12S"  value="IgG" />
         <Keyword name="$P12R"  value="262144" />
         <Keyword name="$P13N"  value="Comp-PE-A" />
         <Keyword name="$P13S"  value="IgD" />
         <Keyword name="$P13R"  value="262144" />
         <Keyword name="$P14N"  value="Comp-PerCP-Cy5-5-A" />
         <Keyword name="$P14S"  value="Viability" />
         <Keyword name="$P14R"  value="262144" />
         <Keyword name="FILENAME"  value="" />
       </Keywords>
       <SampleNode name="Specimen_001_Tube_003 PE comp_003.fcs"  annotation=""  owningGroup=""  expanded="1"  sortPriority="10"  count="44335"  sampleID="4" >
         <Graph smoothing="0"  backColor="#ffffff"  foreColor="#000000"  heatMapStatParameter="Comp-APC-A"  type="Pseudocolor"  fast="1" >
           <Axis dimension="x"  name="FSC-A"  label=""  auto="auto" />
           <Axis dimension="y"  name="SSC-A"  label=""  auto="auto" />
           <GraphSettings level="5%"  smoothingHighResolution="1"  contourHighResolution="1"  histogramSmoothingCount="0"  graphResolution="256"  showOutliers="0"  drawLargeDots="0"  dotsToDraw="8000"  tint="le.chartfill.tinted.40"  lineWeight="le.lineweight.normal"  lineStyle="le.linestyle.solid" />
           <GraphEnvironment showGrid="0"  showAxes="tnlTNL"  showGates="1"  showFreqOnPlots="1"  showGateNameOnPlots="1"  showMedians="0"  showUncomped="0"  addEventParam="0"  lastYAxisName="" >
             <TextTraits font="SansSerif"  size="11"  name="Labels"  style="plain"  color="#000000"  background="#00ffffff"  just="left" />
             <TextTraits font="SansSerif"  size="11"  name="LayoutGates"  style="plain"  color="#000000"  background="#00ffffff"  just="left" />
             <TextTraits font="SansSerif"  size="9"  name="Numbers"  style="plain"  color="#000000"  background="#00ffffff"  just="left" />
             <TextTraits font="SansSerif"  size="9"  name="Legend"  style="plain"  color="#000000"  background="#00ffffff"  just="left" />
             <WindowPosition x="761"  y="67"  width="390"  height="582"  displayed="0"  panelState="---" />
           </GraphEnvironment>
         </Graph>
         <Subpopulations>
           <Population name="Lymphocytes"  annotation=""  owningGroup="All Samples"  expanded="1"  sortPriority="10"  count="19010" >
             <Graph smoothing="13"  backColor="#ffffff"  foreColor="#000000"  heatMapStatParameter="FITC-A"  type="Histogram"  fast="1" >
               <Axis dimension="x"  name="PE-A"  label=""  auto="auto" />
               <Axis dimension="y"  name=""  label=""  auto="modal" />
               <GraphSettings level="5%"  smoothingHighResolution="1"  contourHighResolution="1"  histogramSmoothingCount="0"  graphResolution="256"  showOutliers="0"  drawLargeDots="0"  dotsToDraw="8000" />
               <GraphEnvironment showGrid="0"  showAxes="tnlT"  showGates="1"  showFreqOnPlots="1"  showGateNameOnPlots="0"  showMedians="1"  showUncomped="1"  addEventParam="0"  lastYAxisName="" >
                 <TextTraits font="SansSerif"  size="18"  name="Labels"  style="plain"  color="#000000"  background="#00ffffff"  just="left" />
                 <TextTraits font="SansSerif"  size="11"  name="LayoutGates"  style="plain"  color="#000000"  background="#00ffffff"  just="left" />
                 <TextTraits font="SansSerif"  size="8"  name="Numbers"  style="plain"  color="#000000"  background="#00ffffff"  just="left" />
                 <TextTraits font="SansSerif"  size="22"  name="Legend"  style="bold"  color="#000000"  background="#00ffffff"  just="left" />
                 <WindowPosition x="620"  y="20"  width="390"  height="582"  displayed="0"  panelState="---" />
               </GraphEnvironment>
             </Graph>
             <Gate gating:id="ID1206331066" >
               <gating:PolygonGate eventsInside="1"  annoOffsetX="46"  annoOffsetY="-136"  tint="#000000"  isTinted="1"  lineWeight="Normal"  userDefined="1"  quadId="-1"  gateResolution="256" >
                 <gating:dimension>
                   <data-type:fcs-dimension data-type:name="FSC-A" />
                 </gating:dimension>
                 <gating:dimension>
                   <data-type:fcs-dimension data-type:name="SSC-A" />
                 </gating:dimension>
                 <gating:vertex>
                   <gating:coordinate data-type:value="133274.8907563025" />
                   <gating:coordinate data-type:value="106307.2442396313" />
                 </gating:vertex>
                 <gating:vertex>
                   <gating:coordinate data-type:value="62782.3865546219" />
                   <gating:coordinate data-type:value="26576.8110599078" />
                 </gating:vertex>
                 <gating:vertex>
                   <gating:coordinate data-type:value="87014.1848739496" />
                   <gating:coordinate data-type:value="13288.4055299539" />
                 </gating:vertex>
                 <gating:vertex>
                   <gating:coordinate data-type:value="207071.731092437" />
                   <gating:coordinate data-type:value="49529.5115207373" />
                 </gating:vertex>
                 <gating:vertex>
                   <gating:coordinate data-type:value="221390.5210084034" />
                   <gating:coordinate data-type:value="105099.2073732719" />
                 </gating:vertex>
                 <gating:vertex>
                   <gating:coordinate data-type:value="174028.3697478992" />
                   <gating:coordinate data-type:value="119595.6497695853" />
                 </gating:vertex>
               </gating:PolygonGate>
             </Gate>
             <Subpopulations>
               <Population name="PE-A+"  annotation=""  owningGroup=""  expanded="1"  sortPriority="10"  count="12931" >
                 <Graph smoothing="0"  backColor="#ffffff"  foreColor="#000000"  type="Histogram"  fast="1" >
                   <Axis dimension="x"  name="PE-A"  label=""  auto="auto" />
                   <Axis dimension="y"  name=""  label=""  auto="auto" />
                   <GraphSettings level="5%"  smoothingHighResolution="1"  contourHighResolution="1"  histogramSmoothingCount="0"  graphResolution="256"  showOutliers="0"  drawLargeDots="0"  dotsToDraw="8000" />
                   <GraphEnvironment showGrid="0"  showAxes="tnlTNL"  showGates="1"  showFreqOnPlots="1"  showGateNameOnPlots="1"  showMedians="0"  showUncomped="0"  addEventParam="0"  lastYAxisName="" >
                     <TextTraits font="SansSerif"  size="11"  name="Labels"  style="plain"  color="#000000"  background="#00ffffff"  just="left" />
                     <TextTraits font="SansSerif"  size="11"  name="LayoutGates"  style="plain"  color="#000000"  background="#00ffffff"  just="left" />
                     <TextTraits font="SansSerif"  size="9"  name="Numbers"  style="plain"  color="#000000"  background="#00ffffff"  just="left" />
                     <TextTraits font="SansSerif"  size="9"  name="Legend"  style="plain"  color="#000000"  background="#00ffffff"  just="left" />
                     <WindowPosition x="0"  y="0"  width="0"  height="0"  displayed="0"  panelState="" />
                   </GraphEnvironment>
                 </Graph>
                 <Gate gating:id="ID1527879405"  gating:parent_id="ID1206331066" >
                   <gating:RectangleGate eventsInside="1"  annoOffsetX="0"  annoOffsetY="-20"  tint="#228822"  isTinted="1"  lineWeight="Normal"  userDefined="1" >
                     <gating:dimension gating:min="901.7328030691061"  gating:max="213008.45944819998"  yRatio="0.2949308755760369" >
                       <data-type:fcs-dimension data-type:name="PE-A" />
                     </gating:dimension>
                   </gating:RectangleGate>
                 </Gate>
               </Population>
               <Population name="Single Cells"  annotation=""  owningGroup="All Samples"  expanded="1"  sortPriority="10"  count="18368" >
                 <Graph smoothing="0"  backColor="#ffffff"  foreColor="#000000"  heatMapStatParameter="FITC-A"  type="Pseudocolor"  fast="1" >
                   <Axis dimension="x"  name="FSC-A"  label=""  auto="auto" />
                   <Axis dimension="y"  name="PE-A"  label=""  auto="auto" />
                   <GraphSettings level="5%"  smoothingHighResolution="1"  contourHighResolution="1"  histogramSmoothingCount="0"  graphResolution="256"  showOutliers="0"  drawLargeDots="0"  dotsToDraw="8000"  tint="le.chartfill.tinted.40"  lineWeight="le.lineweight.normal"  lineStyle="le.linestyle.solid" />
                   <GraphEnvironment showGrid="0"  showAxes="tnlTNL"  showGates="1"  showFreqOnPlots="1"  showGateNameOnPlots="1"  showMedians="0"  showUncomped="0"  addEventParam="0"  lastYAxisName="" >
                     <TextTraits font="SansSerif"  size="11"  name="Labels"  style="plain"  color="#000000"  background="#00ffffff"  just="left" />
                     <TextTraits font="SansSerif"  size="11"  name="LayoutGates"  style="plain"  color="#000000"  background="#00ffffff"  just="left" />
                     <TextTraits font="SansSerif"  size="9"  name="Numbers"  style="plain"  color="#000000"  background="#00ffffff"  just="left" />
                     <TextTraits font="SansSerif"  size="9"  name="Legend"  style="plain"  color="#000000"  background="#00ffffff"  just="left" />
                     <WindowPosition x="467"  y="76"  width="390"  height="582"  displayed="0"  panelState="---" />
                   </GraphEnvironment>
                 </Graph>
                 <Gate gating:id="ID2060010953"  gating:parent_id="ID1206331066" >
                   <gating:PolygonGate eventsInside="1"  annoOffsetX="72"  annoOffsetY="-104"  tint="#000000"  isTinted="1"  lineWeight="Normal"  userDefined="1"  quadId="-1"  gateResolution="256" >
                     <gating:dimension>
                       <data-type:fcs-dimension data-type:name="FSC-A" />
                     </gating:dimension>
                     <gating:dimension>
                       <data-type:fcs-dimension data-type:name="FSC-W" />
                     </gating:dimension>
                     <gating:vertex>
                       <gating:coordinate data-type:value="60579.4957983193" />
                       <gating:coordinate data-type:value="77314.3594470046" />
                     </gating:vertex>
                     <gating:vertex>
                       <gating:coordinate data-type:value="61680.9411764706" />
                       <gating:coordinate data-type:value="84562.5806451613" />
                     </gating:vertex>
                     <gating:vertex>
                       <gating:coordinate data-type:value="69391.0588235294" />
                       <gating:coordinate data-type:value="101475.0967741935" />
                     </gating:vertex>
                     <gating:vertex>
                       <gating:coordinate data-type:value="203767.3949579832" />
                       <gating:coordinate data-type:value="128051.9078341014" />
                     </gating:vertex>
                     <gating:vertex>
                       <gating:coordinate data-type:value="216984.7394957983" />
                       <gating:coordinate data-type:value="112347.4285714286" />
                     </gating:vertex>
                     <gating:vertex>
                       <gating:coordinate data-type:value="69391.0588235294" />
                       <gating:coordinate data-type:value="74898.2857142857" />
                     </gating:vertex>
                   </gating:PolygonGate>
                 </Gate>
                 <Subpopulations>
                   <Population name="Live cells"  annotation=""  owningGroup="All Samples"  expanded="1"  sortPriority="10"  count="18254" >
                     <Graph smoothing="0"  backColor="#ffffff"  foreColor="#000000"  heatMapStatParameter="FITC-A"  type="Pseudocolor"  fast="1" >
                       <Axis dimension="x"  name="FSC-A"  label=""  auto="auto" />
                       <Axis dimension="y"  name="Comp-APC-A"  label=""  auto="auto" />
                       <GraphSettings level="5%"  smoothingHighResolution="1"  contourHighResolution="1"  histogramSmoothingCount="0"  graphResolution="256"  showOutliers="0"  drawLargeDots="0"  dotsToDraw="8000"  tint="le.chartfill.tinted.40"  lineWeight="le.lineweight.normal"  lineStyle="le.linestyle.solid" />
                       <GraphEnvironment showGrid="0"  showAxes="tnlTNL"  showGates="1"  showFreqOnPlots="1"  showGateNameOnPlots="1"  showMedians="0"  showUncomped="0"  addEventParam="0"  lastYAxisName="" >
                         <TextTraits font="SansSerif"  size="11"  name="Labels"  style="plain"  color="#000000"  background="#00ffffff"  just="left" />
                         <TextTraits font="SansSerif"  size="11"  name="LayoutGates"  style="plain"  color="#000000"  background="#00ffffff"  just="left" />
                         <TextTraits font="SansSerif"  size="9"  name="Numbers"  style="plain"  color="#000000"  background="#00ffffff"  just="left" />
                         <TextTraits font="SansSerif"  size="9"  name="Legend"  style="plain"  color="#000000"  background="#00ffffff"  just="left" />
                         <WindowPosition x="146"  y="28"  width="390"  height="582"  displayed="0"  panelState="---" />
                       </GraphEnvironment>
                     </Graph>
                     <Gate gating:id="ID2163611"  gating:parent_id="ID2060010953" >
                       <gating:PolygonGate eventsInside="1"  annoOffsetX="72"  annoOffsetY="-125"  tint="#000000"  isTinted="0"  lineWeight="Normal"  userDefined="1"  quadId="-1"  gateResolution="256" >
                         <gating:dimension>
                           <data-type:fcs-dimension data-type:name="FSC-A" />
                         </gating:dimension>
                         <gating:dimension>
                           <data-type:fcs-dimension data-type:name="Comp-PerCP-Cy5-5-A" />
                         </gating:dimension>
                         <gating:vertex>
                           <gating:coordinate data-type:value="64985.2773109244" />
                           <gating:coordinate data-type:value="-8046.3645146634" />
                         </gating:vertex>
                         <gating:vertex>
                           <gating:coordinate data-type:value="67188.1680672269" />
                           <gating:coordinate data-type:value="1771.9688747131" />
                         </gating:vertex>
                         <gating:vertex>
                           <gating:coordinate data-type:value="186144.268907563" />
                           <gating:coordinate data-type:value="8427.4835823191" />
                         </gating:vertex>
                         <gating:vertex>
                           <gating:coordinate data-type:value="220289.0756302521" />
                           <gating:coordinate data-type:value="2111.3963774379" />
                         </gating:vertex>
                         <gating:vertex>
                           <gating:coordinate data-type:value="209274.6218487395" />
                           <gating:coordinate data-type:value="207.1701452991" />
                         </gating:vertex>
                         <gating:vertex>
                           <gating:coordinate data-type:value="236810.756302521" />
                           <gating:coordinate data-type:value="-8046.3645146634" />
                         </gating:vertex>
                         <gating:vertex>
                           <gating:coordinate data-type:value="102434.4201680672" />
                           <gating:coordinate data-type:value="-8471.5515166776" />
                         </gating:vertex>
                       </gating:PolygonGate>
                     </Gate>
                     <Subpopulations>
                       <Population name="B cells"  annotation=""  owningGroup="All Samples"  expanded="1"  sortPriority="10"  count="4" >
                         <Graph smoothing="0"  backColor="#ffffff"  foreColor="#000000"  heatMapStatParameter="FITC-A"  type="Pseudocolor"  fast="1" >
                           <Axis dimension="x"  name="FSC-A"  label=""  auto="auto" />
                           <Axis dimension="y"  name="Comp-APC-A"  label=""  auto="auto" />
                           <GraphSettings level="5%"  smoothingHighResolution="1"  contourHighResolution="1"  histogramSmoothingCount="0"  graphResolution="256"  showOutliers="0"  drawLargeDots="0"  dotsToDraw="8000"  tint="le.chartfill.tinted.40"  lineWeight="le.lineweight.normal"  lineStyle="le.linestyle.solid" />
                           <GraphEnvironment showGrid="0"  showAxes="tnlTNL"  showGates="1"  showFreqOnPlots="1"  showGateNameOnPlots="1"  showMedians="0"  showUncomped="0"  addEventParam="0"  lastYAxisName="" >
                             <TextTraits font="SansSerif"  size="11"  name="Labels"  style="plain"  color="#000000"  background="#00ffffff"  just="left" />
                             <TextTraits font="SansSerif"  size="11"  name="LayoutGates"  style="plain"  color="#000000"  background="#00ffffff"  just="left" />
                             <TextTraits font="SansSerif"  size="9"  name="Numbers"  style="plain"  color="#000000"  background="#00ffffff"  just="left" />
                             <TextTraits font="SansSerif"  size="9"  name="Legend"  style="plain"  color="#000000"  background="#00ffffff"  just="left" />
                             <WindowPosition x="146"  y="28"  width="390"  height="582"  displayed="1"  panelState="---" />
                           </GraphEnvironment>
                         </Graph>
                         <Gate gating:id="ID736581351"  gating:parent_id="ID2163611" >
                           <gating:RectangleGate eventsInside="1"  annoOffsetX="0"  annoOffsetY="0"  tint="#000000"  isTinted="0"  lineWeight="Normal"  userDefined="1"  percentX="0"  percentY="0" >
                             <gating:dimension gating:min="34144.80672268908"  gating:max="256636.7731092437" >
                               <data-type:fcs-dimension data-type:name="FSC-A" />
                             </gating:dimension>
                             <gating:dimension gating:min="2150.0045004270532"  gating:max="199163.6376152467" >
                               <data-type:fcs-dimension data-type:name="Comp-APC-A" />
                             </gating:dimension>
                           </gating:RectangleGate>
                         </Gate>
                         <Subpopulations>
                           <Population name="IgD"  annotation=""  owningGroup="All Samples"  expanded="1"  sortPriority="10"  count="3" >
                             <Graph smoothing="0"  backColor="#ffffff"  foreColor="#000000"  heatMapStatParameter="FITC-A"  type="Pseudocolor"  fast="1" >
                               <Axis dimension="x"  name="FSC-A"  label=""  auto="auto" />
                               <Axis dimension="y"  name="Comp-PE-A"  label=""  auto="auto" />
                               <GraphSettings level="5%"  smoothingHighResolution="1"  contourHighResolution="1"  histogramSmoothingCount="0"  graphResolution="256"  showOutliers="0"  drawLargeDots="0"  dotsToDraw="8000"  tint="le.chartfill.tinted.40"  lineWeight="le.lineweight.normal"  lineStyle="le.linestyle.solid" />
                               <GraphEnvironment showGrid="0"  showAxes="tnlTNL"  showGates="1"  showFreqOnPlots="1"  showGateNameOnPlots="1"  showMedians="0"  showUncomped="0"  addEventParam="0"  lastYAxisName="" >
                                 <TextTraits font="SansSerif"  size="11"  name="Labels"  style="plain"  color="#000000"  background="#00ffffff"  just="left" />
                                 <TextTraits font="SansSerif"  size="11"  name="LayoutGates"  style="plain"  color="#000000"  background="#00ffffff"  just="left" />
                                 <TextTraits font="SansSerif"  size="9"  name="Numbers"  style="plain"  color="#000000"  background="#00ffffff"  just="left" />
                                 <TextTraits font="SansSerif"  size="9"  name="Legend"  style="plain"  color="#000000"  background="#00ffffff"  just="left" />
                                 <WindowPosition x="110"  y="79"  width="390"  height="582"  displayed="1"  panelState="---" />
                               </GraphEnvironment>
                             </Graph>
                             <Gate gating:id="ID1688225448"  gating:parent_id="ID736581351" >
                               <gating:RectangleGate eventsInside="1"  annoOffsetX="0"  annoOffsetY="0"  tint="#000000"  isTinted="0"  lineWeight="Normal"  userDefined="1"  percentX="0"  percentY="0" >
                                 <gating:dimension gating:min="35246.252100840335"  gating:max="236810.756302521" >
                                   <data-type:fcs-dimension data-type:name="FSC-A" />
                                 </gating:dimension>
                                 <gating:dimension gating:min="1128.503579888977"  gating:max="165297.264393893" >
                                   <data-type:fcs-dimension data-type:name="Comp-PE-A" />
                                 </gating:dimension>
                               </gating:RectangleGate>
                             </Gate>
                           </Population>
                           <Population name="IgG1+"  annotation=""  owningGroup="All Samples"  expanded="1"  sortPriority="10"  count="0" >
                             <Graph smoothing="0"  backColor="#ffffff"  foreColor="#000000"  heatMapStatParameter="FITC-A"  type="Pseudocolor"  fast="1" >
                               <Axis dimension="x"  name="BV421-A"  label=""  auto="auto" />
                               <Axis dimension="y"  name="Comp-FITC-A"  label=""  auto="auto" />
                               <GraphSettings level="5%"  smoothingHighResolution="1"  contourHighResolution="1"  histogramSmoothingCount="0"  graphResolution="256"  showOutliers="0"  drawLargeDots="0"  dotsToDraw="8000"  tint="le.chartfill.tinted.40"  lineWeight="le.lineweight.normal"  lineStyle="le.linestyle.solid" />
                               <GraphEnvironment showGrid="0"  showAxes="tnlTNL"  showGates="1"  showFreqOnPlots="1"  showGateNameOnPlots="1"  showMedians="0"  showUncomped="0"  addEventParam="0"  lastYAxisName="" >
                                 <TextTraits font="SansSerif"  size="11"  name="Labels"  style="plain"  color="#000000"  background="#00ffffff"  just="left" />
                                 <TextTraits font="SansSerif"  size="11"  name="LayoutGates"  style="plain"  color="#000000"  background="#00ffffff"  just="left" />
                                 <TextTraits font="SansSerif"  size="9"  name="Numbers"  style="plain"  color="#000000"  background="#00ffffff"  just="left" />
                                 <TextTraits font="SansSerif"  size="9"  name="Legend"  style="plain"  color="#000000"  background="#00ffffff"  just="left" />
                                 <WindowPosition x="110"  y="80"  width="390"  height="582"  displayed="1"  panelState="---" />
                               </GraphEnvironment>
                             </Graph>
                             <Gate gating:id="ID296432527"  gating:parent_id="ID736581351" >
                               <gating:RectangleGate eventsInside="1"  annoOffsetX="0"  annoOffsetY="0"  tint="#000000"  isTinted="0"  lineWeight="Normal"  userDefined="1"  percentX="0"  percentY="0" >
                                 <gating:dimension gating:min="39.39131907434448"  gating:max="54251.79654605824" >
                                   <data-type:fcs-dimension data-type:name="BV421-A" />
                                 </gating:dimension>
                                 <gating:dimension gating:min="4417.092024630358"  gating:max="132426.26687099322" >
                                   <data-type:fcs-dimension data-type:name="Comp-FITC-A" />
                                 </gating:dimension>
                               </gating:RectangleGate>
                             </Gate>
                             <Subpopulations>
                               <Statistic name="fj.stat.freqofparent"  annotation=""  owningGroup="All Samples"  expanded="1"  sortPriority="5"  ancestor=""  correlate=""  value="0" />
                             </Subpopulations>
                           </Population>
                         </Subpopulations>
                       </Population>
                     </Subpopulations>
                   </Population>
                   <Population name="PE+"  annotation=""  owningGroup=""  expanded="1"  sortPriority="10"  count="11715" >
                     <Graph smoothing="0"  backColor="#ffffff"  foreColor="#000000"  heatMapStatParameter="FITC-A"  type="Pseudocolor"  fast="1" >
                       <Axis dimension="x"  name="FSC-A"  label=""  auto="auto" />
                       <Axis dimension="y"  name="PE-A"  label=""  auto="auto" />
                       <GraphSettings level="5%"  smoothingHighResolution="1"  contourHighResolution="1"  histogramSmoothingCount="0"  graphResolution="256"  showOutliers="0"  drawLargeDots="0"  dotsToDraw="8000"  tint="le.chartfill.tinted.40"  lineWeight="le.lineweight.normal"  lineStyle="le.linestyle.solid" />
                       <GraphEnvironment showGrid="0"  showAxes="tnlTNL"  showGates="1"  showFreqOnPlots="1"  showGateNameOnPlots="1"  showMedians="0"  showUncomped="0"  addEventParam="0"  lastYAxisName="" >
                         <TextTraits font="SansSerif"  size="11"  name="Labels"  style="plain"  color="#000000"  background="#00ffffff"  just="left" />
                         <TextTraits font="SansSerif"  size="11"  name="LayoutGates"  style="plain"  color="#000000"  background="#00ffffff"  just="left" />
                         <TextTraits font="SansSerif"  size="9"  name="Numbers"  style="plain"  color="#000000"  background="#00ffffff"  just="left" />
                         <TextTraits font="SansSerif"  size="9"  name="Legend"  style="plain"  color="#000000"  background="#00ffffff"  just="left" />
                         <WindowPosition x="662"  y="46"  width="390"  height="582"  displayed="1"  panelState="---" />
                       </GraphEnvironment>
                     </Graph>
                     <Gate gating:id="ID915545026"  gating:parent_id="ID2060010953" >
                       <gating:RectangleGate eventsInside="1"  annoOffsetX="0"  annoOffsetY="0"  tint="#228822"  isTinted="1"  lineWeight="Normal"  userDefined="1"  percentX="0"  percentY="0" >
                         <gating:dimension gating:min="13217.344537815126"  gating:max="247825.2100840336" >
                           <data-type:fcs-dimension data-type:name="FSC-A" />
                         </gating:dimension>
                         <gating:dimension gating:min="1009.4262665663787"  gating:max="137223.82497982826" >
                           <data-type:fcs-dimension data-type:name="PE-A" />
                         </gating:dimension>
                       </gating:RectangleGate>
                     </Gate>
                   </Population>
                 </Subpopulations>
               </Population>
             </Subpopulations>
           </Population>
         </Subpopulations>
       </SampleNode>
     </Sample>
     <Sample>
       <DataSet uri="file:/C:/Users/DCheung/OneDrive%20-%20University%20of%20Dundee/Documents/PhD/PhD/Papers/LPS%20stimulates%20dynamic%20changes%20in%20B%20cell%20metabolism/Re-submission%20(eLIFE)/Raw%20FACS%20files/Figure%204/F-H/Proliferation%20and%20CSR%20SlC7a5%20KO/Specimen_001_Tube_004%20FITC%20comp_004.fcs"  sampleID="5" />
       <transforms:spilloverMatrix spectral="0"  weightOptAlgorithmType="OLS"  prefix="Comp-"  name="Compensation-copy"  editable="1"  color="#00ccff"  version="FlowJo-10.10.0"  status="FINALIZED"  transforms:id="6526cf2d-9e42-414c-bf97-8fa057ec8f2d"  suffix="" >
         <data-type:parameters>
           <data-type:parameter data-type:name="APC-A"  userProvidedCompInfix="Comp-APC-A" />
           <data-type:parameter data-type:name="FITC-A"  userProvidedCompInfix="Comp-FITC-A" />
           <data-type:parameter data-type:name="PE-A"  userProvidedCompInfix="Comp-PE-A" />
           <data-type:parameter data-type:name="PerCP-Cy5-5-A"  userProvidedCompInfix="Comp-PerCP-Cy5-5-A" />
         </data-type:parameters>
         <transforms:spillover data-type:parameter="APC-A"  userProvidedCompInfix="Comp-APC-A" >
           <transforms:coefficient data-type:parameter="APC-A"  transforms:value="1" />
           <transforms:coefficient data-type:parameter="FITC-A"  transforms:value="-0.0009285315" />
           <transforms:coefficient data-type:parameter="PE-A"  transforms:value="-0.0006294385" />
           <transforms:coefficient data-type:parameter="PerCP-Cy5-5-A"  transforms:value="0.0216985705" />
         </transforms:spillover>
         <transforms:spillover data-type:parameter="FITC-A"  userProvidedCompInfix="Comp-FITC-A" >
           <transforms:coefficient data-type:parameter="APC-A"  transforms:value="0.0004018432" />
           <transforms:coefficient data-type:parameter="FITC-A"  transforms:value="1" />
           <transforms:coefficient data-type:parameter="PE-A"  transforms:value="0.1950008528" />
           <transforms:coefficient data-type:parameter="PerCP-Cy5-5-A"  transforms:value="0.0356864179" />
         </transforms:spillover>
         <transforms:spillover data-type:parameter="PE-A"  userProvidedCompInfix="Comp-PE-A" >
           <transforms:coefficient data-type:parameter="APC-A"  transforms:value="0.0016701587" />
           <transforms:coefficient data-type:parameter="FITC-A"  transforms:value="0.0401024262" />
           <transforms:coefficient data-type:parameter="PE-A"  transforms:value="1" />
           <transforms:coefficient data-type:parameter="PerCP-Cy5-5-A"  transforms:value="0.2460090434" />
         </transforms:spillover>
         <transforms:spillover data-type:parameter="PerCP-Cy5-5-A"  userProvidedCompInfix="Comp-PerCP-Cy5-5-A" >
           <transforms:coefficient data-type:parameter="APC-A"  transforms:value="0.0236752224" />
           <transforms:coefficient data-type:parameter="FITC-A"  transforms:value="0" />
           <transforms:coefficient data-type:parameter="PE-A"  transforms:value="0.0311088136" />
           <transforms:coefficient data-type:parameter="PerCP-Cy5-5-A"  transforms:value="1" />
         </transforms:spillover>
       </transforms:spilloverMatrix>
       <Transformations>
         <transforms:linear transforms:minRange="0"  transforms:maxRange="262144"  gain="1" >
           <data-type:parameter data-type:name="FSC-A" />
         </transforms:linear>
         <transforms:linear transforms:minRange="0"  transforms:maxRange="262144"  gain="1" >
           <data-type:parameter data-type:name="FSC-W" />
         </transforms:linear>
         <transforms:linear transforms:minRange="-0"  transforms:maxRange="262144"  gain="1" >
           <data-type:parameter data-type:name="SSC-A" />
         </transforms:linear>
         <transforms:linear transforms:minRange="0"  transforms:maxRange="262144"  gain="1" >
           <data-type:parameter data-type:name="SSC-W" />
         </transforms:linear>
         <transforms:biex transforms:length="256"  transforms:maxRange="262144"  transforms:neg="0"  transforms:width="-10"  transforms:pos="4.6" >
           <data-type:parameter data-type:name="FITC-A" />
         </transforms:biex>
         <transforms:biex transforms:length="256"  transforms:maxRange="262144"  transforms:neg="0"  transforms:width="-100"  transforms:pos="4.418539922" >
           <data-type:parameter data-type:name="PE-A" />
         </transforms:biex>
         <transforms:biex transforms:length="256"  transforms:maxRange="262144"  transforms:neg="0"  transforms:width="-100"  transforms:pos="4.418539922" >
           <data-type:parameter data-type:name="APC-A" />
         </transforms:biex>
         <transforms:biex transforms:length="256"  transforms:maxRange="262144.0000000001"  transforms:neg="0.1"  transforms:width="-3.9810717055"  transforms:pos="4.418539922" >
           <data-type:parameter data-type:name="BV421-A" />
         </transforms:biex>
         <transforms:biex transforms:length="256"  transforms:maxRange="262144"  transforms:neg="1"  transforms:width="-100"  transforms:pos="4.418539922" >
           <data-type:parameter data-type:name="PerCP-Cy5-5-A" />
         </transforms:biex>
         <transforms:linear transforms:minRange="0.624517661"  transforms:maxRange="24"  gain="0.0118729593" >
           <data-type:parameter data-type:name="Time" />
         </transforms:linear>
         <transforms:biex transforms:length="256"  transforms:maxRange="262144"  transforms:neg="0"  transforms:width="-100"  transforms:pos="4.418539922" >
           <data-type:parameter data-type:name="Comp-APC-A" />
         </transforms:biex>
         <transforms:biex transforms:length="256"  transforms:maxRange="262144"  transforms:neg="0"  transforms:width="-10"  transforms:pos="4.6" >
           <data-type:parameter data-type:name="Comp-FITC-A" />
         </transforms:biex>
         <transforms:biex transforms:length="256"  transforms:maxRange="262144"  transforms:neg="0"  transforms:width="-100"  transforms:pos="4.418539922" >
           <data-type:parameter data-type:name="Comp-PE-A" />
         </transforms:biex>
         <transforms:biex transforms:length="256"  transforms:maxRange="262144"  transforms:neg="1"  transforms:width="-100"  transforms:pos="4.418539922" >
           <data-type:parameter data-type:name="Comp-PerCP-Cy5-5-A" />
         </transforms:biex>
       </Transformations>
       <Keywords>
         <Keyword name="FJ_FCS_VERSION"  value="3" />
         <Keyword name="$BEGINANALYSIS"  value="0" />
         <Keyword name="$ENDANALYSIS"  value="0" />
         <Keyword name="$BEGINSTEXT"  value="0" />
         <Keyword name="$ENDSTEXT"  value="0" />
         <Keyword name="$BEGINDATA"  value="2507" />
         <Keyword name="$ENDDATA"  value="790066             " />
         <Keyword name="$FIL"  value="Specimen_001_Tube_004 FITC comp_004.fcs" />
         <Keyword name="$SYS"  value="Windows 7 6.1" />
         <Keyword name="$TOT"  value="19689              " />
         <Keyword name="$PAR"  value="10" />
         <Keyword name="$MODE"  value="L" />
         <Keyword name="$BYTEORD"  value="4,3,2,1" />
         <Keyword name="$DATATYPE"  value="F" />
         <Keyword name="$NEXTDATA"  value="0" />
         <Keyword name="CREATOR"  value="BD FACSDiva Software Version 8.0.1" />
         <Keyword name="TUBE NAME"  value="Tube_004 FITC comp" />
         <Keyword name="$SRC"  value="Specimen_001" />
         <Keyword name="EXPERIMENT NAME"  value="DO NOT DELETE PLEASE 181216 B cell CSR WT and SLC7a5 KO 3-4 day (day 3)" />
         <Keyword name="GUID"  value="38c9d1c1-bdcd-49cd-a760-50c03ac05879" />
         <Keyword name="$DATE"  value="16-DEC-2018" />
         <Keyword name="$BTIM"  value="18:23:18" />
         <Keyword name="$ETIM"  value="18:23:42" />
         <Keyword name="$CYT"  value="FACSCantoII" />
         <Keyword name="SETTINGS"  value="Cytometer" />
         <Keyword name="CYTNUM"  value="V96300662" />
         <Keyword name="WINDOW EXTENSION"  value="7.00" />
         <Keyword name="EXPORT USER NAME"  value="SAgroup" />
         <Keyword name="EXPORT TIME"  value="16-DEC-2018-18:24:38" />
         <Keyword name="$OP"  value="SAgroup" />
         <Keyword name="FSC ASF"  value="0.77" />
         <Keyword name="AUTOBS"  value="TRUE" />
         <Keyword name="$INST"  value=" " />
         <Keyword name="LASER1NAME"  value="Blue" />
         <Keyword name="LASER1DELAY"  value="0.00" />
         <Keyword name="LASER1ASF"  value="1.44" />
         <Keyword name="LASER2NAME"  value="Red" />
         <Keyword name="LASER2DELAY"  value="32.49" />
         <Keyword name="LASER2ASF"  value="1.29" />
         <Keyword name="LASER3NAME"  value="Violet" />
         <Keyword name="LASER3DELAY"  value="-31.92" />
         <Keyword name="LASER3ASF"  value="1.25" />
         <Keyword name="$TIMESTEP"  value="0.01" />
         <Keyword name="SPILL"  value="5,FITC-A,PE-A,APC-A,BV421-A,PerCP-Cy5-5-A,1,0,0,0,0,0,1,0,0,0,0,0,1,0,0,0,0,0,1,0,0,0,0,0,1" />
         <Keyword name="APPLY COMPENSATION"  value="TRUE" />
         <Keyword name="THRESHOLD"  value="FSC,2000" />
         <Keyword name="$P1N"  value="FSC-A" />
         <Keyword name="$P1R"  value="262144" />
         <Keyword name="$P1B"  value="32" />
         <Keyword name="$P1E"  value="0,0" />
         <Keyword name="$P1V"  value="240" />
         <Keyword name="$P1G"  value="1.0" />
         <Keyword name="P1DISPLAY"  value="LIN" />
         <Keyword name="P1BS"  value="0" />
         <Keyword name="P1MS"  value="0" />
         <Keyword name="$P2N"  value="FSC-W" />
         <Keyword name="$P2R"  value="262144" />
         <Keyword name="$P2B"  value="32" />
         <Keyword name="$P2E"  value="0,0" />
         <Keyword name="$P2V"  value="240" />
         <Keyword name="$P2G"  value="1.0" />
         <Keyword name="P2BS"  value="-1" />
         <Keyword name="P2MS"  value="0" />
         <Keyword name="$P3N"  value="SSC-A" />
         <Keyword name="$P3R"  value="262144" />
         <Keyword name="$P3B"  value="32" />
         <Keyword name="$P3E"  value="0,0" />
         <Keyword name="$P3V"  value="360" />
         <Keyword name="$P3G"  value="1.0" />
         <Keyword name="P3DISPLAY"  value="LIN" />
         <Keyword name="P3BS"  value="0" />
         <Keyword name="P3MS"  value="0" />
         <Keyword name="$P4N"  value="SSC-W" />
         <Keyword name="$P4R"  value="262144" />
         <Keyword name="$P4B"  value="32" />
         <Keyword name="$P4E"  value="0,0" />
         <Keyword name="$P4V"  value="360" />
         <Keyword name="$P4G"  value="1.0" />
         <Keyword name="P4BS"  value="-1" />
         <Keyword name="P4MS"  value="0" />
         <Keyword name="$P5N"  value="FITC-A" />
         <Keyword name="$P5S"  value="IgG" />
         <Keyword name="$P5R"  value="262144" />
         <Keyword name="$P5B"  value="32" />
         <Keyword name="$P5E"  value="0,0" />
         <Keyword name="$P5V"  value="440" />
         <Keyword name="$P5G"  value="1.0" />
         <Keyword name="P5DISPLAY"  value="LOG" />
         <Keyword name="P5BS"  value="167" />
         <Keyword name="P5MS"  value="0" />
         <Keyword name="$P6N"  value="PE-A" />
         <Keyword name="$P6S"  value="IgD" />
         <Keyword name="$P6R"  value="262144" />
         <Keyword name="$P6B"  value="32" />
         <Keyword name="$P6E"  value="0,0" />
         <Keyword name="$P6V"  value="490" />
         <Keyword name="$P6G"  value="1.0" />
         <Keyword name="P6DISPLAY"  value="LOG" />
         <Keyword name="P6BS"  value="180" />
         <Keyword name="P6MS"  value="0" />
         <Keyword name="$P7N"  value="APC-A" />
         <Keyword name="$P7S"  value="CD19" />
         <Keyword name="$P7R"  value="262144" />
         <Keyword name="$P7B"  value="32" />
         <Keyword name="$P7E"  value="0,0" />
         <Keyword name="$P7V"  value="530" />
         <Keyword name="$P7G"  value="1.0" />
         <Keyword name="P7DISPLAY"  value="LOG" />
         <Keyword name="P7BS"  value="123" />
         <Keyword name="P7MS"  value="0" />
         <Keyword name="$P8N"  value="BV421-A" />
         <Keyword name="$P8S"  value="CTV" />
         <Keyword name="$P8R"  value="262144" />
         <Keyword name="$P8B"  value="32" />
         <Keyword name="$P8E"  value="0,0" />
         <Keyword name="$P8V"  value="275" />
         <Keyword name="$P8G"  value="1.0" />
         <Keyword name="P8DISPLAY"  value="LOG" />
         <Keyword name="P8BS"  value="53" />
         <Keyword name="P8MS"  value="0" />
         <Keyword name="$P9N"  value="PerCP-Cy5-5-A" />
         <Keyword name="$P9S"  value="Viability" />
         <Keyword name="$P9R"  value="262144" />
         <Keyword name="$P9B"  value="32" />
         <Keyword name="$P9E"  value="0,0" />
         <Keyword name="$P9V"  value="580" />
         <Keyword name="$P9G"  value="1.0" />
         <Keyword name="P9DISPLAY"  value="LOG" />
         <Keyword name="P9BS"  value="303" />
         <Keyword name="P9MS"  value="0" />
         <Keyword name="$P10N"  value="Time" />
         <Keyword name="$P10R"  value="262144" />
         <Keyword name="$P10B"  value="32" />
         <Keyword name="$P10E"  value="0,0" />
         <Keyword name="$P10G"  value="0.01" />
         <Keyword name="P10BS"  value="0" />
         <Keyword name="P10MS"  value="0" />
         <Keyword name="CST SETUP STATUS"  value="SUCCESS" />
         <Keyword name="CST BEADS LOT ID"  value="71597" />
         <Keyword name="CYTOMETER CONFIG NAME"  value="Dundee default configuration" />
         <Keyword name="CYTOMETER CONFIG CREATE DATE"  value="2016-11-15T10:44:21+00:00" />
         <Keyword name="CST SETUP DATE"  value="2018-10-15T09:41:05+01:00" />
         <Keyword name="CST BASELINE DATE"  value="2018-03-26T09:57:04+01:00" />
         <Keyword name="CST BEADS EXPIRED"  value="False" />
         <Keyword name="CST PERFORMANCE EXPIRED"  value="2018-10-16T09:41:05+01:00" />
         <Keyword name="CST REGULATORY STATUS"  value="RUO Performance Check" />
         <Keyword name="$P1S"  value="" />
         <Keyword name="$P2S"  value="" />
         <Keyword name="$P3S"  value="" />
         <Keyword name="$P4S"  value="" />
         <Keyword name="$P10S"  value="" />
         <Keyword name="$P11N"  value="Comp-APC-A" />
         <Keyword name="$P11S"  value="CD19" />
         <Keyword name="$P11R"  value="262144" />
         <Keyword name="$P12N"  value="Comp-FITC-A" />
         <Keyword name="$P12S"  value="IgG" />
         <Keyword name="$P12R"  value="262144" />
         <Keyword name="$P13N"  value="Comp-PE-A" />
         <Keyword name="$P13S"  value="IgD" />
         <Keyword name="$P13R"  value="262144" />
         <Keyword name="$P14N"  value="Comp-PerCP-Cy5-5-A" />
         <Keyword name="$P14S"  value="Viability" />
         <Keyword name="$P14R"  value="262144" />
         <Keyword name="FILENAME"  value="" />
       </Keywords>
       <SampleNode name="Specimen_001_Tube_004 FITC comp_004.fcs"  annotation=""  owningGroup=""  expanded="1"  sortPriority="10"  count="19689"  sampleID="5" >
         <Graph smoothing="0"  backColor="#ffffff"  foreColor="#000000"  heatMapStatParameter="FITC-A"  type="Pseudocolor"  fast="1" >
           <Axis dimension="x"  name="FSC-A"  label=""  auto="auto" />
           <Axis dimension="y"  name="SSC-A"  label=""  auto="auto" />
           <GraphSettings level="5%"  smoothingHighResolution="1"  contourHighResolution="1"  histogramSmoothingCount="0"  graphResolution="256"  showOutliers="0"  drawLargeDots="0"  dotsToDraw="8000"  tint="le.chartfill.tinted.40"  lineWeight="le.lineweight.normal"  lineStyle="le.linestyle.solid" />
           <GraphEnvironment showGrid="0"  showAxes="tnlTNL"  showGates="1"  showFreqOnPlots="1"  showGateNameOnPlots="1"  showMedians="0"  showUncomped="0"  addEventParam="0"  lastYAxisName="" >
             <TextTraits font="SansSerif"  size="11"  name="Labels"  style="plain"  color="#000000"  background="#00ffffff"  just="left" />
             <TextTraits font="SansSerif"  size="11"  name="LayoutGates"  style="plain"  color="#000000"  background="#00ffffff"  just="left" />
             <TextTraits font="SansSerif"  size="9"  name="Numbers"  style="plain"  color="#000000"  background="#00ffffff"  just="left" />
             <TextTraits font="SansSerif"  size="9"  name="Legend"  style="plain"  color="#000000"  background="#00ffffff"  just="left" />
             <WindowPosition x="774"  y="45"  width="390"  height="582"  displayed="0"  panelState="---" />
           </GraphEnvironment>
         </Graph>
         <Subpopulations>
           <Population name="Lymphocytes"  annotation=""  owningGroup="All Samples"  expanded="1"  sortPriority="10"  count="8094" >
             <Graph smoothing="13"  backColor="#ffffff"  foreColor="#000000"  heatMapStatParameter="FITC-A"  type="Histogram"  fast="1" >
               <Axis dimension="x"  name="FITC-A"  label=""  auto="auto" />
               <Axis dimension="y"  name=""  label=""  auto="modal" />
               <GraphSettings level="5%"  smoothingHighResolution="1"  contourHighResolution="1"  histogramSmoothingCount="0"  graphResolution="256"  showOutliers="0"  drawLargeDots="0"  dotsToDraw="8000" />
               <GraphEnvironment showGrid="0"  showAxes="tnlT"  showGates="1"  showFreqOnPlots="1"  showGateNameOnPlots="0"  showMedians="1"  showUncomped="1"  addEventParam="0"  lastYAxisName="" >
                 <TextTraits font="SansSerif"  size="18"  name="Labels"  style="plain"  color="#000000"  background="#00ffffff"  just="left" />
                 <TextTraits font="SansSerif"  size="11"  name="LayoutGates"  style="plain"  color="#000000"  background="#00ffffff"  just="left" />
                 <TextTraits font="SansSerif"  size="8"  name="Numbers"  style="plain"  color="#000000"  background="#00ffffff"  just="left" />
                 <TextTraits font="SansSerif"  size="22"  name="Legend"  style="bold"  color="#000000"  background="#00ffffff"  just="left" />
                 <WindowPosition x="620"  y="20"  width="390"  height="582"  displayed="0"  panelState="---" />
               </GraphEnvironment>
             </Graph>
             <Gate gating:id="ID2134808108" >
               <gating:PolygonGate eventsInside="1"  annoOffsetX="46"  annoOffsetY="-136"  tint="#000000"  isTinted="1"  lineWeight="Normal"  userDefined="1"  quadId="-1"  gateResolution="256" >
                 <gating:dimension>
                   <data-type:fcs-dimension data-type:name="FSC-A" />
                 </gating:dimension>
                 <gating:dimension>
                   <data-type:fcs-dimension data-type:name="SSC-A" />
                 </gating:dimension>
                 <gating:vertex>
                   <gating:coordinate data-type:value="133274.8907563025" />
                   <gating:coordinate data-type:value="106307.2442396313" />
                 </gating:vertex>
                 <gating:vertex>
                   <gating:coordinate data-type:value="62782.3865546219" />
                   <gating:coordinate data-type:value="26576.8110599078" />
                 </gating:vertex>
                 <gating:vertex>
                   <gating:coordinate data-type:value="87014.1848739496" />
                   <gating:coordinate data-type:value="13288.4055299539" />
                 </gating:vertex>
                 <gating:vertex>
                   <gating:coordinate data-type:value="207071.731092437" />
                   <gating:coordinate data-type:value="49529.5115207373" />
                 </gating:vertex>
                 <gating:vertex>
                   <gating:coordinate data-type:value="221390.5210084034" />
                   <gating:coordinate data-type:value="105099.2073732719" />
                 </gating:vertex>
                 <gating:vertex>
                   <gating:coordinate data-type:value="174028.3697478992" />
                   <gating:coordinate data-type:value="119595.6497695853" />
                 </gating:vertex>
               </gating:PolygonGate>
             </Gate>
             <Subpopulations>
               <Population name="FITC-A+"  annotation=""  owningGroup=""  expanded="1"  sortPriority="10"  count="1205" >
                 <Graph smoothing="0"  backColor="#ffffff"  foreColor="#000000"  type="Histogram"  fast="1" >
                   <Axis dimension="x"  name="FITC-A"  label=""  auto="auto" />
                   <Axis dimension="y"  name=""  label=""  auto="auto" />
                   <GraphSettings level="5%"  smoothingHighResolution="1"  contourHighResolution="1"  histogramSmoothingCount="0"  graphResolution="256"  showOutliers="0"  drawLargeDots="0"  dotsToDraw="8000" />
                   <GraphEnvironment showGrid="0"  showAxes="tnlTNL"  showGates="1"  showFreqOnPlots="1"  showGateNameOnPlots="1"  showMedians="0"  showUncomped="0"  addEventParam="0"  lastYAxisName="" >
                     <TextTraits font="SansSerif"  size="11"  name="Labels"  style="plain"  color="#000000"  background="#00ffffff"  just="left" />
                     <TextTraits font="SansSerif"  size="11"  name="LayoutGates"  style="plain"  color="#000000"  background="#00ffffff"  just="left" />
                     <TextTraits font="SansSerif"  size="9"  name="Numbers"  style="plain"  color="#000000"  background="#00ffffff"  just="left" />
                     <TextTraits font="SansSerif"  size="9"  name="Legend"  style="plain"  color="#000000"  background="#00ffffff"  just="left" />
                     <WindowPosition x="0"  y="0"  width="0"  height="0"  displayed="0"  panelState="" />
                   </GraphEnvironment>
                 </Graph>
                 <Gate gating:id="ID1019718488"  gating:parent_id="ID2134808108" >
                   <gating:RectangleGate eventsInside="1"  annoOffsetX="0"  annoOffsetY="-20"  tint="#228822"  isTinted="1"  lineWeight="Normal"  userDefined="1" >
                     <gating:dimension gating:min="5052.147843058667"  gating:max="139303.87120906112"  yRatio="0.2857142857142857" >
                       <data-type:fcs-dimension data-type:name="FITC-A" />
                     </gating:dimension>
                   </gating:RectangleGate>
                 </Gate>
               </Population>
               <Population name="Single Cells"  annotation=""  owningGroup="All Samples"  expanded="1"  sortPriority="10"  count="7843" >
                 <Graph smoothing="0"  backColor="#ffffff"  foreColor="#000000"  heatMapStatParameter="FITC-A"  type="Pseudocolor"  fast="1" >
                   <Axis dimension="x"  name="FSC-A"  label=""  auto="auto" />
                   <Axis dimension="y"  name="FITC-A"  label=""  auto="auto" />
                   <GraphSettings level="5%"  smoothingHighResolution="1"  contourHighResolution="1"  histogramSmoothingCount="0"  graphResolution="256"  showOutliers="0"  drawLargeDots="0"  dotsToDraw="8000"  tint="le.chartfill.tinted.40"  lineWeight="le.lineweight.normal"  lineStyle="le.linestyle.solid" />
                   <GraphEnvironment showGrid="0"  showAxes="tnlTNL"  showGates="1"  showFreqOnPlots="1"  showGateNameOnPlots="1"  showMedians="0"  showUncomped="0"  addEventParam="0"  lastYAxisName="" >
                     <TextTraits font="SansSerif"  size="11"  name="Labels"  style="plain"  color="#000000"  background="#00ffffff"  just="left" />
                     <TextTraits font="SansSerif"  size="11"  name="LayoutGates"  style="plain"  color="#000000"  background="#00ffffff"  just="left" />
                     <TextTraits font="SansSerif"  size="9"  name="Numbers"  style="plain"  color="#000000"  background="#00ffffff"  just="left" />
                     <TextTraits font="SansSerif"  size="9"  name="Legend"  style="plain"  color="#000000"  background="#00ffffff"  just="left" />
                     <WindowPosition x="504"  y="52"  width="390"  height="582"  displayed="0"  panelState="---" />
                   </GraphEnvironment>
                 </Graph>
                 <Gate gating:id="ID877643174"  gating:parent_id="ID2134808108" >
                   <gating:PolygonGate eventsInside="1"  annoOffsetX="72"  annoOffsetY="-104"  tint="#000000"  isTinted="0"  lineWeight="Normal"  userDefined="1"  quadId="-1"  gateResolution="256" >
                     <gating:dimension>
                       <data-type:fcs-dimension data-type:name="FSC-A" />
                     </gating:dimension>
                     <gating:dimension>
                       <data-type:fcs-dimension data-type:name="FSC-W" />
                     </gating:dimension>
                     <gating:vertex>
                       <gating:coordinate data-type:value="60579.4957983193" />
                       <gating:coordinate data-type:value="77314.3594470046" />
                     </gating:vertex>
                     <gating:vertex>
                       <gating:coordinate data-type:value="61680.9411764706" />
                       <gating:coordinate data-type:value="84562.5806451613" />
                     </gating:vertex>
                     <gating:vertex>
                       <gating:coordinate data-type:value="69391.0588235294" />
                       <gating:coordinate data-type:value="101475.0967741935" />
                     </gating:vertex>
                     <gating:vertex>
                       <gating:coordinate data-type:value="203767.3949579832" />
                       <gating:coordinate data-type:value="128051.9078341014" />
                     </gating:vertex>
                     <gating:vertex>
                       <gating:coordinate data-type:value="216984.7394957983" />
                       <gating:coordinate data-type:value="112347.4285714286" />
                     </gating:vertex>
                     <gating:vertex>
                       <gating:coordinate data-type:value="69391.0588235294" />
                       <gating:coordinate data-type:value="74898.2857142857" />
                     </gating:vertex>
                   </gating:PolygonGate>
                 </Gate>
                 <Subpopulations>
                   <Population name="FITC+"  annotation=""  owningGroup=""  expanded="1"  sortPriority="10"  count="1386" >
                     <Graph smoothing="0"  backColor="#ffffff"  foreColor="#000000"  heatMapStatParameter="FITC-A"  type="Pseudocolor"  fast="1" >
                       <Axis dimension="x"  name="FSC-A"  label=""  auto="auto" />
                       <Axis dimension="y"  name="FITC-A"  label=""  auto="auto" />
                       <GraphSettings level="5%"  smoothingHighResolution="1"  contourHighResolution="1"  histogramSmoothingCount="0"  graphResolution="256"  showOutliers="0"  drawLargeDots="0"  dotsToDraw="8000"  tint="le.chartfill.tinted.40"  lineWeight="le.lineweight.normal"  lineStyle="le.linestyle.solid" />
                       <GraphEnvironment showGrid="0"  showAxes="tnlTNL"  showGates="1"  showFreqOnPlots="1"  showGateNameOnPlots="1"  showMedians="0"  showUncomped="0"  addEventParam="0"  lastYAxisName="" >
                         <TextTraits font="SansSerif"  size="11"  name="Labels"  style="plain"  color="#000000"  background="#00ffffff"  just="left" />
                         <TextTraits font="SansSerif"  size="11"  name="LayoutGates"  style="plain"  color="#000000"  background="#00ffffff"  just="left" />
                         <TextTraits font="SansSerif"  size="9"  name="Numbers"  style="plain"  color="#000000"  background="#00ffffff"  just="left" />
                         <TextTraits font="SansSerif"  size="9"  name="Legend"  style="plain"  color="#000000"  background="#00ffffff"  just="left" />
                         <WindowPosition x="620"  y="20"  width="390"  height="582"  displayed="1"  panelState="---" />
                       </GraphEnvironment>
                     </Graph>
                     <Gate gating:id="ID1593387507"  gating:parent_id="ID877643174" >
                       <gating:RectangleGate eventsInside="1"  annoOffsetX="0"  annoOffsetY="0"  tint="#000000"  isTinted="0"  lineWeight="Normal"  userDefined="1"  percentX="0"  percentY="0" >
                         <gating:dimension gating:min="38550.58823529412"  gating:max="243419.42857142858" >
                           <data-type:fcs-dimension data-type:name="FSC-A" />
                         </gating:dimension>
                         <gating:dimension gating:min="2396.872106328663"  gating:max="94659.40122216262" >
                           <data-type:fcs-dimension data-type:name="FITC-A" />
                         </gating:dimension>
                       </gating:RectangleGate>
                     </Gate>
                   </Population>
                   <Population name="Live cells"  annotation=""  owningGroup="All Samples"  expanded="1"  sortPriority="10"  count="7814" >
                     <Graph smoothing="0"  backColor="#ffffff"  foreColor="#000000"  heatMapStatParameter="FITC-A"  type="Pseudocolor"  fast="1" >
                       <Axis dimension="x"  name="FSC-A"  label=""  auto="auto" />
                       <Axis dimension="y"  name="Comp-PerCP-Cy5-5-A"  label=""  auto="auto" />
                       <GraphSettings level="5%"  smoothingHighResolution="1"  contourHighResolution="1"  histogramSmoothingCount="0"  graphResolution="256"  showOutliers="0"  drawLargeDots="0"  dotsToDraw="8000"  tint="le.chartfill.tinted.40"  lineWeight="le.lineweight.normal"  lineStyle="le.linestyle.solid" />
                       <GraphEnvironment showGrid="0"  showAxes="tnlTNL"  showGates="1"  showFreqOnPlots="1"  showGateNameOnPlots="1"  showMedians="0"  showUncomped="0"  addEventParam="0"  lastYAxisName="" >
                         <TextTraits font="SansSerif"  size="11"  name="Labels"  style="plain"  color="#000000"  background="#00ffffff"  just="left" />
                         <TextTraits font="SansSerif"  size="11"  name="LayoutGates"  style="plain"  color="#000000"  background="#00ffffff"  just="left" />
                         <TextTraits font="SansSerif"  size="9"  name="Numbers"  style="plain"  color="#000000"  background="#00ffffff"  just="left" />
                         <TextTraits font="SansSerif"  size="9"  name="Legend"  style="plain"  color="#000000"  background="#00ffffff"  just="left" />
                         <WindowPosition x="146"  y="27"  width="390"  height="582"  displayed="1"  panelState="---" />
                       </GraphEnvironment>
                     </Graph>
                     <Gate gating:id="ID1256666718"  gating:parent_id="ID877643174" >
                       <gating:PolygonGate eventsInside="1"  annoOffsetX="72"  annoOffsetY="-125"  tint="#000000"  isTinted="0"  lineWeight="Normal"  userDefined="1"  quadId="-1"  gateResolution="256" >
                         <gating:dimension>
                           <data-type:fcs-dimension data-type:name="FSC-A" />
                         </gating:dimension>
                         <gating:dimension>
                           <data-type:fcs-dimension data-type:name="Comp-PerCP-Cy5-5-A" />
                         </gating:dimension>
                         <gating:vertex>
                           <gating:coordinate data-type:value="64985.2773109244" />
                           <gating:coordinate data-type:value="-8046.3645146634" />
                         </gating:vertex>
                         <gating:vertex>
                           <gating:coordinate data-type:value="67188.1680672269" />
                           <gating:coordinate data-type:value="1771.9688747131" />
                         </gating:vertex>
                         <gating:vertex>
                           <gating:coordinate data-type:value="186144.268907563" />
                           <gating:coordinate data-type:value="8427.4835823191" />
                         </gating:vertex>
                         <gating:vertex>
                           <gating:coordinate data-type:value="220289.0756302521" />
                           <gating:coordinate data-type:value="2111.3963774379" />
                         </gating:vertex>
                         <gating:vertex>
                           <gating:coordinate data-type:value="209274.6218487395" />
                           <gating:coordinate data-type:value="207.1701452991" />
                         </gating:vertex>
                         <gating:vertex>
                           <gating:coordinate data-type:value="236810.756302521" />
                           <gating:coordinate data-type:value="-8046.3645146634" />
                         </gating:vertex>
                         <gating:vertex>
                           <gating:coordinate data-type:value="102434.4201680672" />
                           <gating:coordinate data-type:value="-8471.5515166776" />
                         </gating:vertex>
                       </gating:PolygonGate>
                     </Gate>
                     <Subpopulations>
                       <Population name="B cells"  annotation=""  owningGroup="All Samples"  expanded="1"  sortPriority="10"  count="0" >
                         <Graph smoothing="0"  backColor="#ffffff"  foreColor="#000000"  heatMapStatParameter="FITC-A"  type="Pseudocolor"  fast="1" >
                           <Axis dimension="x"  name="FSC-A"  label=""  auto="auto" />
                           <Axis dimension="y"  name="Comp-APC-A"  label=""  auto="auto" />
                           <GraphSettings level="5%"  smoothingHighResolution="1"  contourHighResolution="1"  histogramSmoothingCount="0"  graphResolution="256"  showOutliers="0"  drawLargeDots="0"  dotsToDraw="8000"  tint="le.chartfill.tinted.40"  lineWeight="le.lineweight.normal"  lineStyle="le.linestyle.solid" />
                           <GraphEnvironment showGrid="0"  showAxes="tnlTNL"  showGates="1"  showFreqOnPlots="1"  showGateNameOnPlots="1"  showMedians="0"  showUncomped="0"  addEventParam="0"  lastYAxisName="" >
                             <TextTraits font="SansSerif"  size="11"  name="Labels"  style="plain"  color="#000000"  background="#00ffffff"  just="left" />
                             <TextTraits font="SansSerif"  size="11"  name="LayoutGates"  style="plain"  color="#000000"  background="#00ffffff"  just="left" />
                             <TextTraits font="SansSerif"  size="9"  name="Numbers"  style="plain"  color="#000000"  background="#00ffffff"  just="left" />
                             <TextTraits font="SansSerif"  size="9"  name="Legend"  style="plain"  color="#000000"  background="#00ffffff"  just="left" />
                             <WindowPosition x="146"  y="28"  width="390"  height="582"  displayed="1"  panelState="---" />
                           </GraphEnvironment>
                         </Graph>
                         <Gate gating:id="ID646601525"  gating:parent_id="ID1256666718" >
                           <gating:RectangleGate eventsInside="1"  annoOffsetX="0"  annoOffsetY="0"  tint="#000000"  isTinted="0"  lineWeight="Normal"  userDefined="1"  percentX="0"  percentY="0" >
                             <gating:dimension gating:min="34144.80672268908"  gating:max="256636.7731092437" >
                               <data-type:fcs-dimension data-type:name="FSC-A" />
                             </gating:dimension>
                             <gating:dimension gating:min="2150.0045004270532"  gating:max="199163.6376152467" >
                               <data-type:fcs-dimension data-type:name="Comp-APC-A" />
                             </gating:dimension>
                           </gating:RectangleGate>
                         </Gate>
                         <Subpopulations>
                           <Population name="IgD"  annotation=""  owningGroup="All Samples"  expanded="1"  sortPriority="10"  count="0" >
                             <Graph smoothing="0"  backColor="#ffffff"  foreColor="#000000"  heatMapStatParameter="FITC-A"  type="Pseudocolor"  fast="1" >
                               <Axis dimension="x"  name="FSC-A"  label=""  auto="auto" />
                               <Axis dimension="y"  name="Comp-PE-A"  label=""  auto="auto" />
                               <GraphSettings level="5%"  smoothingHighResolution="1"  contourHighResolution="1"  histogramSmoothingCount="0"  graphResolution="256"  showOutliers="0"  drawLargeDots="0"  dotsToDraw="8000"  tint="le.chartfill.tinted.40"  lineWeight="le.lineweight.normal"  lineStyle="le.linestyle.solid" />
                               <GraphEnvironment showGrid="0"  showAxes="tnlTNL"  showGates="1"  showFreqOnPlots="1"  showGateNameOnPlots="1"  showMedians="0"  showUncomped="0"  addEventParam="0"  lastYAxisName="" >
                                 <TextTraits font="SansSerif"  size="11"  name="Labels"  style="plain"  color="#000000"  background="#00ffffff"  just="left" />
                                 <TextTraits font="SansSerif"  size="11"  name="LayoutGates"  style="plain"  color="#000000"  background="#00ffffff"  just="left" />
                                 <TextTraits font="SansSerif"  size="9"  name="Numbers"  style="plain"  color="#000000"  background="#00ffffff"  just="left" />
                                 <TextTraits font="SansSerif"  size="9"  name="Legend"  style="plain"  color="#000000"  background="#00ffffff"  just="left" />
                                 <WindowPosition x="110"  y="79"  width="390"  height="582"  displayed="1"  panelState="---" />
                               </GraphEnvironment>
                             </Graph>
                             <Gate gating:id="ID2054238362"  gating:parent_id="ID646601525" >
                               <gating:RectangleGate eventsInside="1"  annoOffsetX="0"  annoOffsetY="0"  tint="#000000"  isTinted="0"  lineWeight="Normal"  userDefined="1"  percentX="0"  percentY="0" >
                                 <gating:dimension gating:min="35246.252100840335"  gating:max="236810.756302521" >
                                   <data-type:fcs-dimension data-type:name="FSC-A" />
                                 </gating:dimension>
                                 <gating:dimension gating:min="1128.503579888977"  gating:max="165297.264393893" >
                                   <data-type:fcs-dimension data-type:name="Comp-PE-A" />
                                 </gating:dimension>
                               </gating:RectangleGate>
                             </Gate>
                           </Population>
                           <Population name="IgG1+"  annotation=""  owningGroup="All Samples"  expanded="1"  sortPriority="10"  count="0" >
                             <Graph smoothing="0"  backColor="#ffffff"  foreColor="#000000"  heatMapStatParameter="FITC-A"  type="Pseudocolor"  fast="1" >
                               <Axis dimension="x"  name="BV421-A"  label=""  auto="auto" />
                               <Axis dimension="y"  name="Comp-FITC-A"  label=""  auto="auto" />
                               <GraphSettings level="5%"  smoothingHighResolution="1"  contourHighResolution="1"  histogramSmoothingCount="0"  graphResolution="256"  showOutliers="0"  drawLargeDots="0"  dotsToDraw="8000"  tint="le.chartfill.tinted.40"  lineWeight="le.lineweight.normal"  lineStyle="le.linestyle.solid" />
                               <GraphEnvironment showGrid="0"  showAxes="tnlTNL"  showGates="1"  showFreqOnPlots="1"  showGateNameOnPlots="1"  showMedians="0"  showUncomped="0"  addEventParam="0"  lastYAxisName="" >
                                 <TextTraits font="SansSerif"  size="11"  name="Labels"  style="plain"  color="#000000"  background="#00ffffff"  just="left" />
                                 <TextTraits font="SansSerif"  size="11"  name="LayoutGates"  style="plain"  color="#000000"  background="#00ffffff"  just="left" />
                                 <TextTraits font="SansSerif"  size="9"  name="Numbers"  style="plain"  color="#000000"  background="#00ffffff"  just="left" />
                                 <TextTraits font="SansSerif"  size="9"  name="Legend"  style="plain"  color="#000000"  background="#00ffffff"  just="left" />
                                 <WindowPosition x="110"  y="80"  width="390"  height="582"  displayed="1"  panelState="---" />
                               </GraphEnvironment>
                             </Graph>
                             <Gate gating:id="ID1113615452"  gating:parent_id="ID646601525" >
                               <gating:RectangleGate eventsInside="1"  annoOffsetX="0"  annoOffsetY="0"  tint="#000000"  isTinted="0"  lineWeight="Normal"  userDefined="1"  percentX="0"  percentY="0" >
                                 <gating:dimension gating:min="39.39131907434448"  gating:max="54251.79654605824" >
                                   <data-type:fcs-dimension data-type:name="BV421-A" />
                                 </gating:dimension>
                                 <gating:dimension gating:min="4417.092024630358"  gating:max="132426.26687099322" >
                                   <data-type:fcs-dimension data-type:name="Comp-FITC-A" />
                                 </gating:dimension>
                               </gating:RectangleGate>
                             </Gate>
                             <Subpopulations>
                               <Statistic name="fj.stat.freqofparent"  annotation=""  owningGroup="All Samples"  expanded="1"  sortPriority="5"  ancestor=""  correlate=""  value="0" />
                             </Subpopulations>
                           </Population>
                         </Subpopulations>
                       </Population>
                     </Subpopulations>
                   </Population>
                 </Subpopulations>
               </Population>
             </Subpopulations>
           </Population>
         </Subpopulations>
       </SampleNode>
     </Sample>
     <Sample>
       <DataSet uri="file:/C:/Users/DCheung/OneDrive%20-%20University%20of%20Dundee/Documents/PhD/PhD/Papers/LPS%20stimulates%20dynamic%20changes%20in%20B%20cell%20metabolism/Re-submission%20(eLIFE)/Raw%20FACS%20files/Figure%204/F-H/Proliferation%20and%20CSR%20SlC7a5%20KO/Specimen_001_Tube_013%20IgG1%20LPS+IL-4%20KO4_013.fcs"  sampleID="6" />
       <transforms:spilloverMatrix spectral="0"  weightOptAlgorithmType="OLS"  prefix="Comp-"  name="Compensation-copy"  editable="1"  color="#00ccff"  version="FlowJo-10.10.0"  status="FINALIZED"  transforms:id="6526cf2d-9e42-414c-bf97-8fa057ec8f2d"  suffix="" >
         <data-type:parameters>
           <data-type:parameter data-type:name="APC-A"  userProvidedCompInfix="Comp-APC-A" />
           <data-type:parameter data-type:name="FITC-A"  userProvidedCompInfix="Comp-FITC-A" />
           <data-type:parameter data-type:name="PE-A"  userProvidedCompInfix="Comp-PE-A" />
           <data-type:parameter data-type:name="PerCP-Cy5-5-A"  userProvidedCompInfix="Comp-PerCP-Cy5-5-A" />
         </data-type:parameters>
         <transforms:spillover data-type:parameter="APC-A"  userProvidedCompInfix="Comp-APC-A" >
           <transforms:coefficient data-type:parameter="APC-A"  transforms:value="1" />
           <transforms:coefficient data-type:parameter="FITC-A"  transforms:value="-0.0009285315" />
           <transforms:coefficient data-type:parameter="PE-A"  transforms:value="-0.0006294385" />
           <transforms:coefficient data-type:parameter="PerCP-Cy5-5-A"  transforms:value="0.0216985705" />
         </transforms:spillover>
         <transforms:spillover data-type:parameter="FITC-A"  userProvidedCompInfix="Comp-FITC-A" >
           <transforms:coefficient data-type:parameter="APC-A"  transforms:value="0.0004018432" />
           <transforms:coefficient data-type:parameter="FITC-A"  transforms:value="1" />
           <transforms:coefficient data-type:parameter="PE-A"  transforms:value="0.1950008528" />
           <transforms:coefficient data-type:parameter="PerCP-Cy5-5-A"  transforms:value="0.0356864179" />
         </transforms:spillover>
         <transforms:spillover data-type:parameter="PE-A"  userProvidedCompInfix="Comp-PE-A" >
           <transforms:coefficient data-type:parameter="APC-A"  transforms:value="0.0016701587" />
           <transforms:coefficient data-type:parameter="FITC-A"  transforms:value="0.0401024262" />
           <transforms:coefficient data-type:parameter="PE-A"  transforms:value="1" />
           <transforms:coefficient data-type:parameter="PerCP-Cy5-5-A"  transforms:value="0.2460090434" />
         </transforms:spillover>
         <transforms:spillover data-type:parameter="PerCP-Cy5-5-A"  userProvidedCompInfix="Comp-PerCP-Cy5-5-A" >
           <transforms:coefficient data-type:parameter="APC-A"  transforms:value="0.0236752224" />
           <transforms:coefficient data-type:parameter="FITC-A"  transforms:value="0" />
           <transforms:coefficient data-type:parameter="PE-A"  transforms:value="0.0311088136" />
           <transforms:coefficient data-type:parameter="PerCP-Cy5-5-A"  transforms:value="1" />
         </transforms:spillover>
       </transforms:spilloverMatrix>
       <Transformations>
         <transforms:linear transforms:minRange="0"  transforms:maxRange="262144"  gain="1" >
           <data-type:parameter data-type:name="FSC-A" />
         </transforms:linear>
         <transforms:linear transforms:minRange="0"  transforms:maxRange="262144"  gain="1" >
           <data-type:parameter data-type:name="FSC-W" />
         </transforms:linear>
         <transforms:linear transforms:minRange="-0"  transforms:maxRange="262144"  gain="1" >
           <data-type:parameter data-type:name="SSC-A" />
         </transforms:linear>
         <transforms:linear transforms:minRange="0"  transforms:maxRange="262144"  gain="1" >
           <data-type:parameter data-type:name="SSC-W" />
         </transforms:linear>
         <transforms:biex transforms:length="256"  transforms:maxRange="262144"  transforms:neg="0"  transforms:width="-10"  transforms:pos="4.6" >
           <data-type:parameter data-type:name="FITC-A" />
         </transforms:biex>
         <transforms:biex transforms:length="256"  transforms:maxRange="262144"  transforms:neg="0"  transforms:width="-100"  transforms:pos="4.418539922" >
           <data-type:parameter data-type:name="PE-A" />
         </transforms:biex>
         <transforms:biex transforms:length="256"  transforms:maxRange="262144"  transforms:neg="0"  transforms:width="-100"  transforms:pos="4.418539922" >
           <data-type:parameter data-type:name="APC-A" />
         </transforms:biex>
         <transforms:biex transforms:length="256"  transforms:maxRange="262144.0000000001"  transforms:neg="0.1"  transforms:width="-3.9810717055"  transforms:pos="4.418539922" >
           <data-type:parameter data-type:name="BV421-A" />
         </transforms:biex>
         <transforms:biex transforms:length="256"  transforms:maxRange="262144"  transforms:neg="1"  transforms:width="-100"  transforms:pos="4.418539922" >
           <data-type:parameter data-type:name="PerCP-Cy5-5-A" />
         </transforms:biex>
         <transforms:linear transforms:minRange="1.8941075944"  transforms:maxRange="149"  gain="0.0104358545" >
           <data-type:parameter data-type:name="Time" />
         </transforms:linear>
         <transforms:biex transforms:length="256"  transforms:maxRange="262144"  transforms:neg="0"  transforms:width="-100"  transforms:pos="4.418539922" >
           <data-type:parameter data-type:name="Comp-APC-A" />
         </transforms:biex>
         <transforms:biex transforms:length="256"  transforms:maxRange="262144"  transforms:neg="0"  transforms:width="-10"  transforms:pos="4.6" >
           <data-type:parameter data-type:name="Comp-FITC-A" />
         </transforms:biex>
         <transforms:biex transforms:length="256"  transforms:maxRange="262144"  transforms:neg="0"  transforms:width="-100"  transforms:pos="4.418539922" >
           <data-type:parameter data-type:name="Comp-PE-A" />
         </transforms:biex>
         <transforms:biex transforms:length="256"  transforms:maxRange="262144"  transforms:neg="1"  transforms:width="-100"  transforms:pos="4.418539922" >
           <data-type:parameter data-type:name="Comp-PerCP-Cy5-5-A" />
         </transforms:biex>
       </Transformations>
       <Keywords>
         <Keyword name="FJ_FCS_VERSION"  value="3" />
         <Keyword name="$BEGINANALYSIS"  value="0" />
         <Keyword name="$ENDANALYSIS"  value="0" />
         <Keyword name="$BEGINSTEXT"  value="0" />
         <Keyword name="$ENDSTEXT"  value="0" />
         <Keyword name="$BEGINDATA"  value="2525" />
         <Keyword name="$ENDDATA"  value="1262364            " />
         <Keyword name="$FIL"  value="Specimen_001_Tube_013 IgG1 LPS+IL-4 KO4_013.fcs" />
         <Keyword name="$SYS"  value="Windows 7 6.1" />
         <Keyword name="$TOT"  value="31496              " />
         <Keyword name="$PAR"  value="10" />
         <Keyword name="$MODE"  value="L" />
         <Keyword name="$BYTEORD"  value="4,3,2,1" />
         <Keyword name="$DATATYPE"  value="F" />
         <Keyword name="$NEXTDATA"  value="0" />
         <Keyword name="CREATOR"  value="BD FACSDiva Software Version 8.0.1" />
         <Keyword name="TUBE NAME"  value="Tube_013 IgG1 LPS+IL-4 KO4" />
         <Keyword name="$SRC"  value="Specimen_001" />
         <Keyword name="EXPERIMENT NAME"  value="DO NOT DELETE PLEASE 181216 B cell CSR WT and SLC7a5 KO 3-4 day (day 3)" />
         <Keyword name="GUID"  value="3eb74885-f858-4a70-8969-d212761a7a4a" />
         <Keyword name="$DATE"  value="16-DEC-2018" />
         <Keyword name="$BTIM"  value="17:40:36" />
         <Keyword name="$ETIM"  value="17:43:05" />
         <Keyword name="$CYT"  value="FACSCantoII" />
         <Keyword name="SETTINGS"  value="Cytometer" />
         <Keyword name="CYTNUM"  value="V96300662" />
         <Keyword name="WINDOW EXTENSION"  value="7.00" />
         <Keyword name="EXPORT USER NAME"  value="SAgroup" />
         <Keyword name="EXPORT TIME"  value="16-DEC-2018-18:24:38" />
         <Keyword name="$OP"  value="SAgroup" />
         <Keyword name="FSC ASF"  value="0.77" />
         <Keyword name="AUTOBS"  value="TRUE" />
         <Keyword name="$INST"  value=" " />
         <Keyword name="LASER1NAME"  value="Blue" />
         <Keyword name="LASER1DELAY"  value="0.00" />
         <Keyword name="LASER1ASF"  value="1.44" />
         <Keyword name="LASER2NAME"  value="Red" />
         <Keyword name="LASER2DELAY"  value="32.49" />
         <Keyword name="LASER2ASF"  value="1.29" />
         <Keyword name="LASER3NAME"  value="Violet" />
         <Keyword name="LASER3DELAY"  value="-31.92" />
         <Keyword name="LASER3ASF"  value="1.25" />
         <Keyword name="$TIMESTEP"  value="0.01" />
         <Keyword name="SPILL"  value="5,FITC-A,PE-A,APC-A,BV421-A,PerCP-Cy5-5-A,1,0,0,0,0,0,1,0,0,0,0,0,1,0,0,0,0,0,1,0,0,0,0,0,1" />
         <Keyword name="APPLY COMPENSATION"  value="TRUE" />
         <Keyword name="THRESHOLD"  value="FSC,2000" />
         <Keyword name="$P1N"  value="FSC-A" />
         <Keyword name="$P1R"  value="262144" />
         <Keyword name="$P1B"  value="32" />
         <Keyword name="$P1E"  value="0,0" />
         <Keyword name="$P1V"  value="240" />
         <Keyword name="$P1G"  value="1.0" />
         <Keyword name="P1DISPLAY"  value="LIN" />
         <Keyword name="P1BS"  value="0" />
         <Keyword name="P1MS"  value="0" />
         <Keyword name="$P2N"  value="FSC-W" />
         <Keyword name="$P2R"  value="262144" />
         <Keyword name="$P2B"  value="32" />
         <Keyword name="$P2E"  value="0,0" />
         <Keyword name="$P2V"  value="240" />
         <Keyword name="$P2G"  value="1.0" />
         <Keyword name="P2BS"  value="-1" />
         <Keyword name="P2MS"  value="0" />
         <Keyword name="$P3N"  value="SSC-A" />
         <Keyword name="$P3R"  value="262144" />
         <Keyword name="$P3B"  value="32" />
         <Keyword name="$P3E"  value="0,0" />
         <Keyword name="$P3V"  value="360" />
         <Keyword name="$P3G"  value="1.0" />
         <Keyword name="P3DISPLAY"  value="LIN" />
         <Keyword name="P3BS"  value="0" />
         <Keyword name="P3MS"  value="0" />
         <Keyword name="$P4N"  value="SSC-W" />
         <Keyword name="$P4R"  value="262144" />
         <Keyword name="$P4B"  value="32" />
         <Keyword name="$P4E"  value="0,0" />
         <Keyword name="$P4V"  value="360" />
         <Keyword name="$P4G"  value="1.0" />
         <Keyword name="P4BS"  value="-1" />
         <Keyword name="P4MS"  value="0" />
         <Keyword name="$P5N"  value="FITC-A" />
         <Keyword name="$P5S"  value="IgG" />
         <Keyword name="$P5R"  value="262144" />
         <Keyword name="$P5B"  value="32" />
         <Keyword name="$P5E"  value="0,0" />
         <Keyword name="$P5V"  value="440" />
         <Keyword name="$P5G"  value="1.0" />
         <Keyword name="P5DISPLAY"  value="LOG" />
         <Keyword name="P5BS"  value="402" />
         <Keyword name="P5MS"  value="0" />
         <Keyword name="$P6N"  value="PE-A" />
         <Keyword name="$P6S"  value="IgD" />
         <Keyword name="$P6R"  value="262144" />
         <Keyword name="$P6B"  value="32" />
         <Keyword name="$P6E"  value="0,0" />
         <Keyword name="$P6V"  value="490" />
         <Keyword name="$P6G"  value="1.0" />
         <Keyword name="P6DISPLAY"  value="LOG" />
         <Keyword name="P6BS"  value="2048" />
         <Keyword name="P6MS"  value="0" />
         <Keyword name="$P7N"  value="APC-A" />
         <Keyword name="$P7S"  value="CD19" />
         <Keyword name="$P7R"  value="262144" />
         <Keyword name="$P7B"  value="32" />
         <Keyword name="$P7E"  value="0,0" />
         <Keyword name="$P7V"  value="530" />
         <Keyword name="$P7G"  value="1.0" />
         <Keyword name="P7DISPLAY"  value="LOG" />
         <Keyword name="P7BS"  value="176" />
         <Keyword name="P7MS"  value="0" />
         <Keyword name="$P8N"  value="BV421-A" />
         <Keyword name="$P8S"  value="CTV" />
         <Keyword name="$P8R"  value="262144" />
         <Keyword name="$P8B"  value="32" />
         <Keyword name="$P8E"  value="0,0" />
         <Keyword name="$P8V"  value="275" />
         <Keyword name="$P8G"  value="1.0" />
         <Keyword name="P8DISPLAY"  value="LOG" />
         <Keyword name="P8BS"  value="134" />
         <Keyword name="P8MS"  value="0" />
         <Keyword name="$P9N"  value="PerCP-Cy5-5-A" />
         <Keyword name="$P9S"  value="Viability" />
         <Keyword name="$P9R"  value="262144" />
         <Keyword name="$P9B"  value="32" />
         <Keyword name="$P9E"  value="0,0" />
         <Keyword name="$P9V"  value="580" />
         <Keyword name="$P9G"  value="1.0" />
         <Keyword name="P9DISPLAY"  value="LOG" />
         <Keyword name="P9BS"  value="779" />
         <Keyword name="P9MS"  value="0" />
         <Keyword name="$P10N"  value="Time" />
         <Keyword name="$P10R"  value="262144" />
         <Keyword name="$P10B"  value="32" />
         <Keyword name="$P10E"  value="0,0" />
         <Keyword name="$P10G"  value="0.01" />
         <Keyword name="P10BS"  value="0" />
         <Keyword name="P10MS"  value="0" />
         <Keyword name="CST SETUP STATUS"  value="SUCCESS" />
         <Keyword name="CST BEADS LOT ID"  value="71597" />
         <Keyword name="CYTOMETER CONFIG NAME"  value="Dundee default configuration" />
         <Keyword name="CYTOMETER CONFIG CREATE DATE"  value="2016-11-15T10:44:21+00:00" />
         <Keyword name="CST SETUP DATE"  value="2018-10-15T09:41:05+01:00" />
         <Keyword name="CST BASELINE DATE"  value="2018-03-26T09:57:04+01:00" />
         <Keyword name="CST BEADS EXPIRED"  value="False" />
         <Keyword name="CST PERFORMANCE EXPIRED"  value="2018-10-16T09:41:05+01:00" />
         <Keyword name="CST REGULATORY STATUS"  value="RUO Performance Check" />
         <Keyword name="$P1S"  value="" />
         <Keyword name="$P2S"  value="" />
         <Keyword name="$P3S"  value="" />
         <Keyword name="$P4S"  value="" />
         <Keyword name="$P10S"  value="" />
         <Keyword name="$P11N"  value="Comp-APC-A" />
         <Keyword name="$P11S"  value="CD19" />
         <Keyword name="$P11R"  value="262144" />
         <Keyword name="$P12N"  value="Comp-FITC-A" />
         <Keyword name="$P12S"  value="IgG" />
         <Keyword name="$P12R"  value="262144" />
         <Keyword name="$P13N"  value="Comp-PE-A" />
         <Keyword name="$P13S"  value="IgD" />
         <Keyword name="$P13R"  value="262144" />
         <Keyword name="$P14N"  value="Comp-PerCP-Cy5-5-A" />
         <Keyword name="$P14S"  value="Viability" />
         <Keyword name="$P14R"  value="262144" />
         <Keyword name="FILENAME"  value="" />
       </Keywords>
       <SampleNode name="Specimen_001_Tube_013 IgG1 LPS+IL-4 KO4_013.fcs"  annotation=""  owningGroup=""  expanded="1"  sortPriority="10"  count="31496"  sampleID="6" >
         <Graph smoothing="0"  backColor="#ffffff"  foreColor="#000000"  type="Pseudocolor"  fast="1" >
           <Axis dimension="x"  name="FSC-A"  label=""  auto="auto" />
           <Axis dimension="y"  name="SSC-A"  label=""  auto="auto" />
           <GraphSettings level="5%"  smoothingHighResolution="1"  contourHighResolution="1"  histogramSmoothingCount="0"  graphResolution="256"  showOutliers="0"  drawLargeDots="0"  dotsToDraw="8000"  tint="le.chartfill.tinted.40"  lineWeight="le.lineweight.normal"  lineStyle="le.linestyle.solid" />
           <GraphEnvironment showGrid="0"  showAxes="tnlTNL"  showGates="1"  showFreqOnPlots="1"  showGateNameOnPlots="1"  showMedians="0"  showUncomped="0"  addEventParam="0"  lastYAxisName="" >
             <TextTraits font="SansSerif"  size="11"  name="Labels"  style="plain"  color="#000000"  background="#00ffffff"  just="left" />
             <TextTraits font="SansSerif"  size="11"  name="LayoutGates"  style="plain"  color="#000000"  background="#00ffffff"  just="left" />
             <TextTraits font="SansSerif"  size="9"  name="Numbers"  style="plain"  color="#000000"  background="#00ffffff"  just="left" />
             <TextTraits font="SansSerif"  size="9"  name="Legend"  style="plain"  color="#000000"  background="#00ffffff"  just="left" />
             <WindowPosition x="0"  y="0"  width="0"  height="0"  displayed="0"  panelState="" />
           </GraphEnvironment>
         </Graph>
         <Subpopulations>
           <Population name="Lymphocytes"  annotation=""  owningGroup="All Samples"  expanded="1"  sortPriority="10"  count="5920" >
             <Graph smoothing="0"  backColor="#ffffff"  foreColor="#000000"  heatMapStatParameter="FITC-A"  type="Pseudocolor"  fast="1" >
               <Axis dimension="x"  name="FSC-A"  label=""  auto="auto" />
               <Axis dimension="y"  name="SSC-A"  label=""  auto="auto" />
               <GraphSettings level="5%"  smoothingHighResolution="1"  contourHighResolution="1"  histogramSmoothingCount="0"  graphResolution="256"  showOutliers="0"  drawLargeDots="0"  dotsToDraw="8000"  tint="le.chartfill.tinted.40"  lineWeight="le.lineweight.normal"  lineStyle="le.linestyle.solid" />
               <GraphEnvironment showGrid="0"  showAxes="tnlTNL"  showGates="1"  showFreqOnPlots="1"  showGateNameOnPlots="1"  showMedians="0"  showUncomped="0"  addEventParam="0"  lastYAxisName="" >
                 <TextTraits font="SansSerif"  size="11"  name="Labels"  style="plain"  color="#000000"  background="#00ffffff"  just="left" />
                 <TextTraits font="SansSerif"  size="11"  name="LayoutGates"  style="plain"  color="#000000"  background="#00ffffff"  just="left" />
                 <TextTraits font="SansSerif"  size="9"  name="Numbers"  style="plain"  color="#000000"  background="#00ffffff"  just="left" />
                 <TextTraits font="SansSerif"  size="9"  name="Legend"  style="plain"  color="#000000"  background="#00ffffff"  just="left" />
                 <WindowPosition x="0"  y="0"  width="390"  height="582"  displayed="1"  panelState="---" />
               </GraphEnvironment>
             </Graph>
             <Gate gating:id="ID514731112" >
               <gating:PolygonGate eventsInside="1"  annoOffsetX="46"  annoOffsetY="-136"  tint="#000000"  isTinted="0"  lineWeight="Normal"  userDefined="1"  quadId="-1"  gateResolution="256" >
                 <gating:dimension>
                   <data-type:fcs-dimension data-type:name="FSC-A" />
                 </gating:dimension>
                 <gating:dimension>
                   <data-type:fcs-dimension data-type:name="SSC-A" />
                 </gating:dimension>
                 <gating:vertex>
                   <gating:coordinate data-type:value="133274.8907563025" />
                   <gating:coordinate data-type:value="106307.2442396313" />
                 </gating:vertex>
                 <gating:vertex>
                   <gating:coordinate data-type:value="62782.3865546219" />
                   <gating:coordinate data-type:value="26576.8110599078" />
                 </gating:vertex>
                 <gating:vertex>
                   <gating:coordinate data-type:value="87014.1848739496" />
                   <gating:coordinate data-type:value="13288.4055299539" />
                 </gating:vertex>
                 <gating:vertex>
                   <gating:coordinate data-type:value="207071.731092437" />
                   <gating:coordinate data-type:value="49529.5115207373" />
                 </gating:vertex>
                 <gating:vertex>
                   <gating:coordinate data-type:value="221390.5210084034" />
                   <gating:coordinate data-type:value="105099.2073732719" />
                 </gating:vertex>
                 <gating:vertex>
                   <gating:coordinate data-type:value="174028.3697478992" />
                   <gating:coordinate data-type:value="119595.6497695853" />
                 </gating:vertex>
               </gating:PolygonGate>
             </Gate>
             <Subpopulations>
               <Population name="Single Cells"  annotation=""  owningGroup="All Samples"  expanded="1"  sortPriority="10"  count="5633" >
                 <Graph smoothing="0"  backColor="#ffffff"  foreColor="#000000"  heatMapStatParameter="FITC-A"  type="Pseudocolor"  fast="1" >
                   <Axis dimension="x"  name="FSC-A"  label=""  auto="auto" />
                   <Axis dimension="y"  name="FSC-W"  label=""  auto="auto" />
                   <GraphSettings level="5%"  smoothingHighResolution="1"  contourHighResolution="1"  histogramSmoothingCount="0"  graphResolution="256"  showOutliers="0"  drawLargeDots="0"  dotsToDraw="8000"  tint="le.chartfill.tinted.40"  lineWeight="le.lineweight.normal"  lineStyle="le.linestyle.solid" />
                   <GraphEnvironment showGrid="0"  showAxes="tnlTNL"  showGates="1"  showFreqOnPlots="1"  showGateNameOnPlots="1"  showMedians="0"  showUncomped="0"  addEventParam="0"  lastYAxisName="" >
                     <TextTraits font="SansSerif"  size="11"  name="Labels"  style="plain"  color="#000000"  background="#00ffffff"  just="left" />
                     <TextTraits font="SansSerif"  size="11"  name="LayoutGates"  style="plain"  color="#000000"  background="#00ffffff"  just="left" />
                     <TextTraits font="SansSerif"  size="9"  name="Numbers"  style="plain"  color="#000000"  background="#00ffffff"  just="left" />
                     <TextTraits font="SansSerif"  size="9"  name="Legend"  style="plain"  color="#000000"  background="#00ffffff"  just="left" />
                     <WindowPosition x="0"  y="0"  width="390"  height="582"  displayed="1"  panelState="---" />
                   </GraphEnvironment>
                 </Graph>
                 <Gate gating:id="ID498263902"  gating:parent_id="ID514731112" >
                   <gating:PolygonGate eventsInside="1"  annoOffsetX="72"  annoOffsetY="-104"  tint="#000000"  isTinted="0"  lineWeight="Normal"  userDefined="1"  quadId="-1"  gateResolution="256" >
                     <gating:dimension>
                       <data-type:fcs-dimension data-type:name="FSC-A" />
                     </gating:dimension>
                     <gating:dimension>
                       <data-type:fcs-dimension data-type:name="FSC-W" />
                     </gating:dimension>
                     <gating:vertex>
                       <gating:coordinate data-type:value="60579.4957983193" />
                       <gating:coordinate data-type:value="77314.3594470046" />
                     </gating:vertex>
                     <gating:vertex>
                       <gating:coordinate data-type:value="61680.9411764706" />
                       <gating:coordinate data-type:value="84562.5806451613" />
                     </gating:vertex>
                     <gating:vertex>
                       <gating:coordinate data-type:value="69391.0588235294" />
                       <gating:coordinate data-type:value="101475.0967741935" />
                     </gating:vertex>
                     <gating:vertex>
                       <gating:coordinate data-type:value="203767.3949579832" />
                       <gating:coordinate data-type:value="128051.9078341014" />
                     </gating:vertex>
                     <gating:vertex>
                       <gating:coordinate data-type:value="216984.7394957983" />
                       <gating:coordinate data-type:value="112347.4285714286" />
                     </gating:vertex>
                     <gating:vertex>
                       <gating:coordinate data-type:value="69391.0588235294" />
                       <gating:coordinate data-type:value="74898.2857142857" />
                     </gating:vertex>
                   </gating:PolygonGate>
                 </Gate>
                 <Subpopulations>
                   <Population name="Live cells"  annotation=""  owningGroup="All Samples"  expanded="1"  sortPriority="10"  count="5340" >
                     <Graph smoothing="0"  backColor="#ffffff"  foreColor="#000000"  heatMapStatParameter="FITC-A"  type="Pseudocolor"  fast="1" >
                       <Axis dimension="x"  name="FSC-A"  label=""  auto="auto" />
                       <Axis dimension="y"  name="Comp-PerCP-Cy5-5-A"  label=""  auto="auto" />
                       <GraphSettings level="5%"  smoothingHighResolution="1"  contourHighResolution="1"  histogramSmoothingCount="0"  graphResolution="256"  showOutliers="0"  drawLargeDots="0"  dotsToDraw="8000"  tint="le.chartfill.tinted.40"  lineWeight="le.lineweight.normal"  lineStyle="le.linestyle.solid" />
                       <GraphEnvironment showGrid="0"  showAxes="tnlTNL"  showGates="1"  showFreqOnPlots="1"  showGateNameOnPlots="1"  showMedians="0"  showUncomped="0"  addEventParam="0"  lastYAxisName="" >
                         <TextTraits font="SansSerif"  size="11"  name="Labels"  style="plain"  color="#000000"  background="#00ffffff"  just="left" />
                         <TextTraits font="SansSerif"  size="11"  name="LayoutGates"  style="plain"  color="#000000"  background="#00ffffff"  just="left" />
                         <TextTraits font="SansSerif"  size="9"  name="Numbers"  style="plain"  color="#000000"  background="#00ffffff"  just="left" />
                         <TextTraits font="SansSerif"  size="9"  name="Legend"  style="plain"  color="#000000"  background="#00ffffff"  just="left" />
                         <WindowPosition x="146"  y="27"  width="390"  height="582"  displayed="1"  panelState="---" />
                       </GraphEnvironment>
                     </Graph>
                     <Gate gating:id="ID1499784853"  gating:parent_id="ID498263902" >
                       <gating:PolygonGate eventsInside="1"  annoOffsetX="72"  annoOffsetY="-125"  tint="#000000"  isTinted="0"  lineWeight="Normal"  userDefined="1"  quadId="-1"  gateResolution="256" >
                         <gating:dimension>
                           <data-type:fcs-dimension data-type:name="FSC-A" />
                         </gating:dimension>
                         <gating:dimension>
                           <data-type:fcs-dimension data-type:name="Comp-PerCP-Cy5-5-A" />
                         </gating:dimension>
                         <gating:vertex>
                           <gating:coordinate data-type:value="64985.2773109244" />
                           <gating:coordinate data-type:value="-8046.3645146634" />
                         </gating:vertex>
                         <gating:vertex>
                           <gating:coordinate data-type:value="67188.1680672269" />
                           <gating:coordinate data-type:value="1771.9688747131" />
                         </gating:vertex>
                         <gating:vertex>
                           <gating:coordinate data-type:value="186144.268907563" />
                           <gating:coordinate data-type:value="8427.4835823191" />
                         </gating:vertex>
                         <gating:vertex>
                           <gating:coordinate data-type:value="220289.0756302521" />
                           <gating:coordinate data-type:value="2111.3963774379" />
                         </gating:vertex>
                         <gating:vertex>
                           <gating:coordinate data-type:value="209274.6218487395" />
                           <gating:coordinate data-type:value="207.1701452991" />
                         </gating:vertex>
                         <gating:vertex>
                           <gating:coordinate data-type:value="236810.756302521" />
                           <gating:coordinate data-type:value="-8046.3645146634" />
                         </gating:vertex>
                         <gating:vertex>
                           <gating:coordinate data-type:value="102434.4201680672" />
                           <gating:coordinate data-type:value="-8471.5515166776" />
                         </gating:vertex>
                       </gating:PolygonGate>
                     </Gate>
                     <Subpopulations>
                       <Population name="B cells"  annotation=""  owningGroup="All Samples"  expanded="1"  sortPriority="10"  count="5314" >
                         <Graph smoothing="0"  backColor="#ffffff"  foreColor="#000000"  heatMapStatParameter="FITC-A"  type="Pseudocolor"  fast="1" >
                           <Axis dimension="x"  name="FSC-A"  label=""  auto="auto" />
                           <Axis dimension="y"  name="Comp-APC-A"  label=""  auto="auto" />
                           <GraphSettings level="5%"  smoothingHighResolution="1"  contourHighResolution="1"  histogramSmoothingCount="0"  graphResolution="256"  showOutliers="0"  drawLargeDots="0"  dotsToDraw="8000"  tint="le.chartfill.tinted.40"  lineWeight="le.lineweight.normal"  lineStyle="le.linestyle.solid" />
                           <GraphEnvironment showGrid="0"  showAxes="tnlTNL"  showGates="1"  showFreqOnPlots="1"  showGateNameOnPlots="1"  showMedians="0"  showUncomped="0"  addEventParam="0"  lastYAxisName="" >
                             <TextTraits font="SansSerif"  size="11"  name="Labels"  style="plain"  color="#000000"  background="#00ffffff"  just="left" />
                             <TextTraits font="SansSerif"  size="11"  name="LayoutGates"  style="plain"  color="#000000"  background="#00ffffff"  just="left" />
                             <TextTraits font="SansSerif"  size="9"  name="Numbers"  style="plain"  color="#000000"  background="#00ffffff"  just="left" />
                             <TextTraits font="SansSerif"  size="9"  name="Legend"  style="plain"  color="#000000"  background="#00ffffff"  just="left" />
                             <WindowPosition x="146"  y="28"  width="390"  height="582"  displayed="1"  panelState="---" />
                           </GraphEnvironment>
                         </Graph>
                         <Gate gating:id="ID2081264382"  gating:parent_id="ID1499784853" >
                           <gating:RectangleGate eventsInside="1"  annoOffsetX="0"  annoOffsetY="0"  tint="#000000"  isTinted="0"  lineWeight="Normal"  userDefined="1"  percentX="0"  percentY="0" >
                             <gating:dimension gating:min="34144.80672268908"  gating:max="256636.7731092437" >
                               <data-type:fcs-dimension data-type:name="FSC-A" />
                             </gating:dimension>
                             <gating:dimension gating:min="2150.0045004270532"  gating:max="199163.6376152467" >
                               <data-type:fcs-dimension data-type:name="Comp-APC-A" />
                             </gating:dimension>
                           </gating:RectangleGate>
                         </Gate>
                         <Subpopulations>
                           <Population name="IgD"  annotation=""  owningGroup="All Samples"  expanded="1"  sortPriority="10"  count="4780" >
                             <Graph smoothing="0"  backColor="#ffffff"  foreColor="#000000"  heatMapStatParameter="FITC-A"  type="Pseudocolor"  fast="1" >
                               <Axis dimension="x"  name="FSC-A"  label=""  auto="auto" />
                               <Axis dimension="y"  name="Comp-PE-A"  label=""  auto="auto" />
                               <GraphSettings level="5%"  smoothingHighResolution="1"  contourHighResolution="1"  histogramSmoothingCount="0"  graphResolution="256"  showOutliers="0"  drawLargeDots="0"  dotsToDraw="8000"  tint="le.chartfill.tinted.40"  lineWeight="le.lineweight.normal"  lineStyle="le.linestyle.solid" />
                               <GraphEnvironment showGrid="0"  showAxes="tnlTNL"  showGates="1"  showFreqOnPlots="1"  showGateNameOnPlots="1"  showMedians="0"  showUncomped="0"  addEventParam="0"  lastYAxisName="" >
                                 <TextTraits font="SansSerif"  size="11"  name="Labels"  style="plain"  color="#000000"  background="#00ffffff"  just="left" />
                                 <TextTraits font="SansSerif"  size="11"  name="LayoutGates"  style="plain"  color="#000000"  background="#00ffffff"  just="left" />
                                 <TextTraits font="SansSerif"  size="9"  name="Numbers"  style="plain"  color="#000000"  background="#00ffffff"  just="left" />
                                 <TextTraits font="SansSerif"  size="9"  name="Legend"  style="plain"  color="#000000"  background="#00ffffff"  just="left" />
                                 <WindowPosition x="110"  y="79"  width="390"  height="582"  displayed="1"  panelState="---" />
                               </GraphEnvironment>
                             </Graph>
                             <Gate gating:id="ID1326077296"  gating:parent_id="ID2081264382" >
                               <gating:RectangleGate eventsInside="1"  annoOffsetX="0"  annoOffsetY="0"  tint="#000000"  isTinted="0"  lineWeight="Normal"  userDefined="1"  percentX="0"  percentY="0" >
                                 <gating:dimension gating:min="35246.252100840335"  gating:max="236810.756302521" >
                                   <data-type:fcs-dimension data-type:name="FSC-A" />
                                 </gating:dimension>
                                 <gating:dimension gating:min="1128.503579888977"  gating:max="165297.264393893" >
                                   <data-type:fcs-dimension data-type:name="Comp-PE-A" />
                                 </gating:dimension>
                               </gating:RectangleGate>
                             </Gate>
                           </Population>
                           <Population name="IgG1+"  annotation=""  owningGroup="All Samples"  expanded="1"  sortPriority="10"  count="20" >
                             <Graph smoothing="0"  backColor="#ffffff"  foreColor="#000000"  heatMapStatParameter="FITC-A"  type="Pseudocolor"  fast="1" >
                               <Axis dimension="x"  name="BV421-A"  label=""  auto="auto" />
                               <Axis dimension="y"  name="Comp-FITC-A"  label=""  auto="auto" />
                               <GraphSettings level="5%"  smoothingHighResolution="1"  contourHighResolution="1"  histogramSmoothingCount="0"  graphResolution="256"  showOutliers="0"  drawLargeDots="0"  dotsToDraw="8000"  tint="le.chartfill.tinted.40"  lineWeight="le.lineweight.normal"  lineStyle="le.linestyle.solid" />
                               <GraphEnvironment showGrid="0"  showAxes="tnlTNL"  showGates="1"  showFreqOnPlots="1"  showGateNameOnPlots="1"  showMedians="0"  showUncomped="0"  addEventParam="0"  lastYAxisName="" >
                                 <TextTraits font="SansSerif"  size="11"  name="Labels"  style="plain"  color="#000000"  background="#00ffffff"  just="left" />
                                 <TextTraits font="SansSerif"  size="11"  name="LayoutGates"  style="plain"  color="#000000"  background="#00ffffff"  just="left" />
[truncated: 184,478 more chars]
