# Supplementary material for: Lipopolysaccharide stimulates dynamic changes in B cell metabolism to promote proliferation
Source: eLife. 2026 May 21;14:RP109093. doi: 10.7554/eLife.109093 (PMC13193715; doi:10.7554/eLife.109093)
Supplement: Figure 4—source data 2. [file elife-109093-fig4-data2.zip]

Archive with 73 entries (70 files):
- Figure 4 - source data 2/
- Figure 4 - source data 2/(J) Kynurenine uptake - LPS + IL-4 (WT vs SLC7A5 KO)/
- Figure 4 - source data 2/(J) Kynurenine uptake - LPS + IL-4 (WT vs SLC7A5 KO)/Specimen_001_Tube_002 APC comp_001.fcs
- Figure 4 - source data 2/(J) Kynurenine uptake - LPS + IL-4 (WT vs SLC7A5 KO)/Specimen_001_Tube_003 PE comp_002.fcs
- Figure 4 - source data 2/(J) Kynurenine uptake - LPS + IL-4 (WT vs SLC7A5 KO)/Specimen_001_Tube_004 PE-Cy7 comp_003.fcs
- Figure 4 - source data 2/(J) Kynurenine uptake - LPS + IL-4 (WT vs SLC7A5 KO)/Specimen_001_Tube_005 WT 1_005.fcs
- Figure 4 - source data 2/(J) Kynurenine uptake - LPS + IL-4 (WT vs SLC7A5 KO)/Specimen_001_Tube_006 WT 2_006.fcs
- Figure 4 - source data 2/(J) Kynurenine uptake - LPS + IL-4 (WT vs SLC7A5 KO)/Specimen_001_Tube_007 WT 3_007.fcs
- Figure 4 - source data 2/(J) Kynurenine uptake - LPS + IL-4 (WT vs SLC7A5 KO)/Specimen_001_Tube_008 WT 4_008.fcs
- Figure 4 - source data 2/(J) Kynurenine uptake - LPS + IL-4 (WT vs SLC7A5 KO)/Specimen_001_Tube_009 SLC7a5 1_009.fcs
- Figure 4 - source data 2/(J) Kynurenine uptake - LPS + IL-4 (WT vs SLC7A5 KO)/Specimen_001_Tube_010 SLC7a5 2_010.fcs
- Figure 4 - source data 2/(J) Kynurenine uptake - LPS + IL-4 (WT vs SLC7A5 KO)/Specimen_001_Tube_011 SLC7a5 3_011.fcs
- Figure 4 - source data 2/(J) Kynurenine uptake - LPS + IL-4 (WT vs SLC7A5 KO)/Specimen_001_Tube_012 SLC7a5 4_012.fcs
- Figure 4 - source data 2/(J) Kynurenine uptake - LPS + IL-4 (WT vs SLC7A5 KO)/Specimen_001_Tube_029 LPS+IL-4 K WT 1_028.fcs
- Figure 4 - source data 2/(J) Kynurenine uptake - LPS + IL-4 (WT vs SLC7A5 KO)/Specimen_001_Tube_030 LPS+IL-4 K WT 2_029.fcs
- Figure 4 - source data 2/(J) Kynurenine uptake - LPS + IL-4 (WT vs SLC7A5 KO)/Specimen_001_Tube_031 LPS+IL-4 K WT 3_030.fcs
- Figure 4 - source data 2/(J) Kynurenine uptake - LPS + IL-4 (WT vs SLC7A5 KO)/Specimen_001_Tube_032 LPS+IL-4 K WT 4_031.fcs
- Figure 4 - source data 2/(J) Kynurenine uptake - LPS + IL-4 (WT vs SLC7A5 KO)/Specimen_001_Tube_033 LPS+IL-4 K SLC7a5 1_032.fcs
- Figure 4 - source data 2/(J) Kynurenine uptake - LPS + IL-4 (WT vs SLC7A5 KO)/Specimen_001_Tube_034 LPS+IL-4 K SLC7a5 2_033.fcs
- Figure 4 - source data 2/(J) Kynurenine uptake - LPS + IL-4 (WT vs SLC7A5 KO)/Specimen_001_Tube_035 LPS+IL-4 K SLC7a5 3_034.fcs
- Figure 4 - source data 2/(J) Kynurenine uptake - LPS + IL-4 (WT vs SLC7A5 KO)/Specimen_001_Tube_036 LPS+IL-4 K SLC7a5 4_035.fcs
- Figure 4 - source data 2/(J) Kynurenine uptake - LPS + IL-4 (WT vs SLC7A5 KO)/Specimen_001_Tube_037 LPS+IL-4 K+ B WT 1_036.fcs
- Figure 4 - source data 2/(J) Kynurenine uptake - LPS + IL-4 (WT vs SLC7A5 KO)/Specimen_001_Tube_038 LPS+IL-4 K+ B WT 2_037.fcs
- Figure 4 - source data 2/(J) Kynurenine uptake - LPS + IL-4 (WT vs SLC7A5 KO)/Specimen_001_Tube_039 LPS+IL-4 K+ B WT 3_038.fcs
- Figure 4 - source data 2/(J) Kynurenine uptake - LPS + IL-4 (WT vs SLC7A5 KO)/Specimen_001_Tube_040 LPS+IL-4 K+ B WT 4_039.fcs
- Figure 4 - source data 2/(J) Kynurenine uptake - LPS + IL-4 (WT vs SLC7A5 KO)/Specimen_001_Tube_041 LPS+IL-4 K+B SLC7a5 1_040.fcs
- Figure 4 - source data 2/(J) Kynurenine uptake - LPS + IL-4 (WT vs SLC7A5 KO)/Specimen_001_Tube_042 LPS+IL-4 K+B SLC7a5 2_041.fcs
- Figure 4 - source data 2/(J) Kynurenine uptake - LPS + IL-4 (WT vs SLC7A5 KO)/Specimen_001_Tube_043 LPS+IL-4 K+B SLC7a5 3_042.fcs
- Figure 4 - source data 2/(J) Kynurenine uptake - LPS + IL-4 (WT vs SLC7A5 KO)/Specimen_001_Tube_044 LPS+IL-4 K+B SLC7a5 4_043.fcs
- Figure 4 - source data 2/(J) Kynurenine uptake - LPS + IL-4 (WT vs SLC7A5 KO)/Specimen_001_Tube_045 LPS+IL-4 EBSS WT 1_044.fcs
- Figure 4 - source data 2/(J) Kynurenine uptake - LPS + IL-4 (WT vs SLC7A5 KO)/Specimen_001_Tube_046 LPS+IL-4 EBSS WT 2_045.fcs
- Figure 4 - source data 2/(J) Kynurenine uptake - LPS + IL-4 (WT vs SLC7A5 KO)/Specimen_001_Tube_047 LPS+IL-4 EBSS WT 3_046.fcs
- Figure 4 - source data 2/(J) Kynurenine uptake - LPS + IL-4 (WT vs SLC7A5 KO)/Specimen_001_Tube_048 LPS+IL-4 EBSS WT 4_047.fcs
- Figure 4 - source data 2/(J) Kynurenine uptake - LPS + IL-4 (WT vs SLC7A5 KO)/Specimen_001_Tube_049 LPS+IL-4 EBSS SLC7a5 1_048.fcs
- Figure 4 - source data 2/(J) Kynurenine uptake - LPS + IL-4 (WT vs SLC7A5 KO)/Specimen_001_Tube_050 LPS+IL-4 EBSS SLC7a5 2_049.fcs
- Figure 4 - source data 2/(J) Kynurenine uptake - LPS + IL-4 (WT vs SLC7A5 KO)/Specimen_001_Tube_051 LPS+IL-4 EBSS SLC7a5 3_050.fcs
- Figure 4 - source data 2/(J) Kynurenine uptake - LPS + IL-4 (WT vs SLC7A5 KO)/Specimen_001_Tube_052 LPS+IL-4 EBSS SLC7a5 4_051.fcs
- Figure 4 - source data 2/(K) Kynurenine uptake - LPS (WT vs SLC7A5 KO)/
- Figure 4 - source data 2/(K) Kynurenine uptake - LPS (WT vs SLC7A5 KO)/Specimen_001_Tube_002 APC comp_001.fcs
- Figure 4 - source data 2/(K) Kynurenine uptake - LPS (WT vs SLC7A5 KO)/Specimen_001_Tube_003 PE comp_002.fcs
- Figure 4 - source data 2/(K) Kynurenine uptake - LPS (WT vs SLC7A5 KO)/Specimen_001_Tube_004 PE-Cy7 comp_003.fcs
- Figure 4 - source data 2/(K) Kynurenine uptake - LPS (WT vs SLC7A5 KO)/Specimen_001_Tube_005 LPS K WT 1_004.fcs
- Figure 4 - source data 2/(K) Kynurenine uptake - LPS (WT vs SLC7A5 KO)/Specimen_001_Tube_005 WT 1_005.fcs
- Figure 4 - source data 2/(K) Kynurenine uptake - LPS (WT vs SLC7A5 KO)/Specimen_001_Tube_006 LPS K WT 2_005.fcs
- Figure 4 - source data 2/(K) Kynurenine uptake - LPS (WT vs SLC7A5 KO)/Specimen_001_Tube_006 WT 2_006.fcs
- Figure 4 - source data 2/(K) Kynurenine uptake - LPS (WT vs SLC7A5 KO)/Specimen_001_Tube_007 LPS K WT 3_006.fcs
- Figure 4 - source data 2/(K) Kynurenine uptake - LPS (WT vs SLC7A5 KO)/Specimen_001_Tube_007 WT 3_007.fcs
- Figure 4 - source data 2/(K) Kynurenine uptake - LPS (WT vs SLC7A5 KO)/Specimen_001_Tube_008 LPS K WT 4_007.fcs
- Figure 4 - source data 2/(K) Kynurenine uptake - LPS (WT vs SLC7A5 KO)/Specimen_001_Tube_008 WT 4_008.fcs
- Figure 4 - source data 2/(K) Kynurenine uptake - LPS (WT vs SLC7A5 KO)/Specimen_001_Tube_009 LPS K SLC7a5 1_008.fcs
- Figure 4 - source data 2/(K) Kynurenine uptake - LPS (WT vs SLC7A5 KO)/Specimen_001_Tube_009 SLC7a5 1_009.fcs
- Figure 4 - source data 2/(K) Kynurenine uptake - LPS (WT vs SLC7A5 KO)/Specimen_001_Tube_010 LPS K SLC7a5 2_009.fcs
- Figure 4 - source data 2/(K) Kynurenine uptake - LPS (WT vs SLC7A5 KO)/Specimen_001_Tube_010 SLC7a5 2_010.fcs
- Figure 4 - source data 2/(K) Kynurenine uptake - LPS (WT vs SLC7A5 KO)/Specimen_001_Tube_011 LPS K SLC7a5 3_010.fcs
- Figure 4 - source data 2/(K) Kynurenine uptake - LPS (WT vs SLC7A5 KO)/Specimen_001_Tube_011 SLC7a5 3_011.fcs
- Figure 4 - source data 2/(K) Kynurenine uptake - LPS (WT vs SLC7A5 KO)/Specimen_001_Tube_012 LPS K SLC7a5 4_011.fcs
- Figure 4 - source data 2/(K) Kynurenine uptake - LPS (WT vs SLC7A5 KO)/Specimen_001_Tube_012 SLC7a5 4_012.fcs
- Figure 4 - source data 2/(K) Kynurenine uptake - LPS (WT vs SLC7A5 KO)/Specimen_001_Tube_013 LPS K+B WT 1_012.fcs
- Figure 4 - source data 2/(K) Kynurenine uptake - LPS (WT vs SLC7A5 KO)/Specimen_001_Tube_014 LPS K+B WT 2_013.fcs
- Figure 4 - source data 2/(K) Kynurenine uptake - LPS (WT vs SLC7A5 KO)/Specimen_001_Tube_015 LPS K+B WT 3_014.fcs
- Figure 4 - source data 2/(K) Kynurenine uptake - LPS (WT vs SLC7A5 KO)/Specimen_001_Tube_016 LPS K+B WT 4_015.fcs
- Figure 4 - source data 2/(K) Kynurenine uptake - LPS (WT vs SLC7A5 KO)/Specimen_001_Tube_017 LPS K+b SLC7a5 1_016.fcs
- Figure 4 - source data 2/(K) Kynurenine uptake - LPS (WT vs SLC7A5 KO)/Specimen_001_Tube_018 LPS K+b SLC7a5 2_017.fcs
- Figure 4 - source data 2/(K) Kynurenine uptake - LPS (WT vs SLC7A5 KO)/Specimen_001_Tube_019 LPS K+b SLC7a5 3_018.fcs
- Figure 4 - source data 2/(K) Kynurenine uptake - LPS (WT vs SLC7A5 KO)/Specimen_001_Tube_020 LPS K+b SLC7a5 4_019.fcs
- Figure 4 - source data 2/(K) Kynurenine uptake - LPS (WT vs SLC7A5 KO)/Specimen_001_Tube_021 LPS EBSS WT 1_020.fcs
- Figure 4 - source data 2/(K) Kynurenine uptake - LPS (WT vs SLC7A5 KO)/Specimen_001_Tube_022 LPS EBSS WT 2_021.fcs
- Figure 4 - source data 2/(K) Kynurenine uptake - LPS (WT vs SLC7A5 KO)/Specimen_001_Tube_023 LPS EBSS WT 3_022.fcs
- Figure 4 - source data 2/(K) Kynurenine uptake - LPS (WT vs SLC7A5 KO)/Specimen_001_Tube_024 LPS EBSS WT 4_023.fcs
- Figure 4 - source data 2/(K) Kynurenine uptake - LPS (WT vs SLC7A5 KO)/Specimen_001_Tube_025 LPS EBSS SLC7a5 1_024.fcs
- Figure 4 - source data 2/(K) Kynurenine uptake - LPS (WT vs SLC7A5 KO)/Specimen_001_Tube_026 LPS EBSS SLC7a5 2_025.fcs
- Figure 4 - source data 2/(K) Kynurenine uptake - LPS (WT vs SLC7A5 KO)/Specimen_001_Tube_027 LPS EBSS SLC7a5 3_026.fcs
- Figure 4 - source data 2/(K) Kynurenine uptake - LPS (WT vs SLC7A5 KO)/Specimen_001_Tube_028 LPS EBSS SLC7a5 4_027.fcs
