# Supplementary material for: Lipopolysaccharide stimulates dynamic changes in B cell metabolism to promote proliferation
Source: eLife. 2026 May 21;14:RP109093. doi: 10.7554/eLife.109093 (PMC13193715; doi:10.7554/eLife.109093)
Supplement: Figure 4—figure supplement 3—source data 1. [file elife-109093-fig4-figsupp3-data1.zip]

Archive with 20 entries (16 files):
- Figure 4 - figure supplement 3 - source data 1/
- Figure 4 - figure supplement 3 - source data 1/A - kynurenine gating strategy/
- Figure 4 - figure supplement 3 - source data 1/A - kynurenine gating strategy/Kynurenine - B cells.svg
- Figure 4 - figure supplement 3 - source data 1/A - kynurenine gating strategy/Kynurenine - lymphocytes.svg
- Figure 4 - figure supplement 3 - source data 1/A - kynurenine gating strategy/Kynurenine - single cells.svg
- Figure 4 - figure supplement 3 - source data 1/A - kynurenine gating strategy/Kynurenine.svg
- Figure 4 - figure supplement 3 - source data 1/B - Filipin gating strategy/
- Figure 4 - figure supplement 3 - source data 1/B - Filipin gating strategy/Filipin - B cells.svg
- Figure 4 - figure supplement 3 - source data 1/B - Filipin gating strategy/Filipin - live cells.svg
- Figure 4 - figure supplement 3 - source data 1/B - Filipin gating strategy/Filipin - lymphocytes.svg
- Figure 4 - figure supplement 3 - source data 1/B - Filipin gating strategy/Filipin - single cells.svg
- Figure 4 - figure supplement 3 - source data 1/B - Filipin gating strategy/Filipin .svg
- Figure 4 - figure supplement 3 - source data 1/C - purified B cell gating strategy/
- Figure 4 - figure supplement 3 - source data 1/C - purified B cell gating strategy/Purified B cells - B cells.svg
- Figure 4 - figure supplement 3 - source data 1/C - purified B cell gating strategy/Purified B cells - CTV histogram.svg
- Figure 4 - figure supplement 3 - source data 1/C - purified B cell gating strategy/Purified B cells - CTV.svg
- Figure 4 - figure supplement 3 - source data 1/C - purified B cell gating strategy/Purified B cells - IgG1.svg
- Figure 4 - figure supplement 3 - source data 1/C - purified B cell gating strategy/Purified B cells - live cells.svg
- Figure 4 - figure supplement 3 - source data 1/C - purified B cell gating strategy/Purified B cells - lymphocytes.svg
- Figure 4 - figure supplement 3 - source data 1/C - purified B cell gating strategy/Purified B cells - single cells.svg
