# Supplementary material for: Lipopolysaccharide stimulates dynamic changes in B cell metabolism to promote proliferation
Source: eLife. 2026 May 21;14:RP109093. doi: 10.7554/eLife.109093 (PMC13193715; doi:10.7554/eLife.109093)
Supplement: Figure 5—source data 1. [file elife-109093-fig5-data1.zip]

Archive with 50 entries (47 files):
- Figure 5 - source data 1/
- Figure 5 - source data 1/(F) Filipin staining timecourse/
- Figure 5 - source data 1/(F) Filipin staining timecourse/Filipin timepoints_16 hour_001_011.fcs
- Figure 5 - source data 1/(F) Filipin staining timecourse/Filipin timepoints_16 hour_002_012.fcs
- Figure 5 - source data 1/(F) Filipin staining timecourse/Filipin timepoints_16 hour_003_013.fcs
- Figure 5 - source data 1/(F) Filipin staining timecourse/Filipin timepoints_2 hour_001_020.fcs
- Figure 5 - source data 1/(F) Filipin staining timecourse/Filipin timepoints_2 hour_002_021.fcs
- Figure 5 - source data 1/(F) Filipin staining timecourse/Filipin timepoints_2 hour_003_022.fcs
- Figure 5 - source data 1/(F) Filipin staining timecourse/Filipin timepoints_24 hour_001_008.fcs
- Figure 5 - source data 1/(F) Filipin staining timecourse/Filipin timepoints_24 hour_002_009.fcs
- Figure 5 - source data 1/(F) Filipin staining timecourse/Filipin timepoints_24 hour_003_010.fcs
- Figure 5 - source data 1/(F) Filipin staining timecourse/Filipin timepoints_4 hour_001_017.fcs
- Figure 5 - source data 1/(F) Filipin staining timecourse/Filipin timepoints_4 hour_002_018.fcs
- Figure 5 - source data 1/(F) Filipin staining timecourse/Filipin timepoints_4 hour_003_019.fcs
- Figure 5 - source data 1/(F) Filipin staining timecourse/Filipin timepoints_8 hour_001_014.fcs
- Figure 5 - source data 1/(F) Filipin staining timecourse/Filipin timepoints_8 hour_002_015.fcs
- Figure 5 - source data 1/(F) Filipin staining timecourse/Filipin timepoints_8 hour_003_016.fcs
- Figure 5 - source data 1/(F) Filipin staining timecourse/Filipin timepoints_CD19 comp_003.fcs
- Figure 5 - source data 1/(F) Filipin staining timecourse/Filipin timepoints_day0_001_023.fcs
- Figure 5 - source data 1/(F) Filipin staining timecourse/Filipin timepoints_day0_002_024.fcs
- Figure 5 - source data 1/(F) Filipin staining timecourse/Filipin timepoints_day0_003_025.fcs
- Figure 5 - source data 1/(F) Filipin staining timecourse/Filipin timepoints_Filipin comp_004.fcs
- Figure 5 - source data 1/(F) Filipin staining timecourse/Filipin timepoints_L,2f,D comp_002.fcs
- Figure 5 - source data 1/(F) Filipin staining timecourse/Filipin timepoints_Unstained_001.fcs
- Figure 5 - source data 1/(G) Filipin staining - Fluvastatin titration/
- Figure 5 - source data 1/(G) Filipin staining - Fluvastatin titration/01um Fluv_001_029.fcs
- Figure 5 - source data 1/(G) Filipin staining - Fluvastatin titration/01um Fluv_002_030.fcs
- Figure 5 - source data 1/(G) Filipin staining - Fluvastatin titration/01um Fluv_003_031.fcs
- Figure 5 - source data 1/(G) Filipin staining - Fluvastatin titration/100um Fluv_001_041.fcs
- Figure 5 - source data 1/(G) Filipin staining - Fluvastatin titration/100um Fluv_002_042.fcs
- Figure 5 - source data 1/(G) Filipin staining - Fluvastatin titration/100um Fluv_003_043.fcs
- Figure 5 - source data 1/(G) Filipin staining - Fluvastatin titration/10um Fluv_001_035.fcs
- Figure 5 - source data 1/(G) Filipin staining - Fluvastatin titration/10um Fluv_002_036.fcs
- Figure 5 - source data 1/(G) Filipin staining - Fluvastatin titration/10um Fluv_003_037.fcs
- Figure 5 - source data 1/(G) Filipin staining - Fluvastatin titration/1um Fluv_001_032.fcs
- Figure 5 - source data 1/(G) Filipin staining - Fluvastatin titration/1um Fluv_002_033.fcs
- Figure 5 - source data 1/(G) Filipin staining - Fluvastatin titration/1um Fluv_003_034.fcs
- Figure 5 - source data 1/(G) Filipin staining - Fluvastatin titration/50um Fluv_001_038.fcs
- Figure 5 - source data 1/(G) Filipin staining - Fluvastatin titration/50um Fluv_002_039.fcs
- Figure 5 - source data 1/(G) Filipin staining - Fluvastatin titration/50um Fluv_003_040.fcs
- Figure 5 - source data 1/(G) Filipin staining - Fluvastatin titration/Cd19 PE_003.fcs
- Figure 5 - source data 1/(G) Filipin staining - Fluvastatin titration/Day_0_001_005.fcs
- Figure 5 - source data 1/(G) Filipin staining - Fluvastatin titration/Day_0_002_006.fcs
- Figure 5 - source data 1/(G) Filipin staining - Fluvastatin titration/Day_0_003_007.fcs
- Figure 5 - source data 1/(G) Filipin staining - Fluvastatin titration/Filipin_004.fcs
- Figure 5 - source data 1/(G) Filipin staining - Fluvastatin titration/L,2f,D_002.fcs
- Figure 5 - source data 1/(G) Filipin staining - Fluvastatin titration/LPS_001_011.fcs
- Figure 5 - source data 1/(G) Filipin staining - Fluvastatin titration/LPS_002_012.fcs
- Figure 5 - source data 1/(G) Filipin staining - Fluvastatin titration/LPS_003_013.fcs
- Figure 5 - source data 1/(G) Filipin staining - Fluvastatin titration/Unstained_001.fcs
