# Supplementary material for: Lipopolysaccharide stimulates dynamic changes in B cell metabolism to promote proliferation
Source: eLife. 2026 May 21;14:RP109093. doi: 10.7554/eLife.109093 (PMC13193715; doi:10.7554/eLife.109093)
Supplement: Figure 5—source data 2. [file elife-109093-fig5-data2.zip]

Archive with 62 entries (59 files):
- Figure 5 - source data 2/
- Figure 5 - source data 2/(H) Filipin staining - NB-598 titration/
- Figure 5 - source data 2/(H) Filipin staining - NB-598 titration/01um NB-598_001_014.fcs
- Figure 5 - source data 2/(H) Filipin staining - NB-598 titration/01um NB-598_002_015.fcs
- Figure 5 - source data 2/(H) Filipin staining - NB-598 titration/01um NB-598_003_016.fcs
- Figure 5 - source data 2/(H) Filipin staining - NB-598 titration/100um NB-598_001_026.fcs
- Figure 5 - source data 2/(H) Filipin staining - NB-598 titration/100um NB-598_002_027.fcs
- Figure 5 - source data 2/(H) Filipin staining - NB-598 titration/100um NB-598_003_028.fcs
- Figure 5 - source data 2/(H) Filipin staining - NB-598 titration/10um NB-598_001_020.fcs
- Figure 5 - source data 2/(H) Filipin staining - NB-598 titration/10um NB-598_002_021.fcs
- Figure 5 - source data 2/(H) Filipin staining - NB-598 titration/10um NB-598_003_022.fcs
- Figure 5 - source data 2/(H) Filipin staining - NB-598 titration/1um NB-598_001_017.fcs
- Figure 5 - source data 2/(H) Filipin staining - NB-598 titration/1um NB-598_002_018.fcs
- Figure 5 - source data 2/(H) Filipin staining - NB-598 titration/1um NB-598_003_019.fcs
- Figure 5 - source data 2/(H) Filipin staining - NB-598 titration/50um NB-598_001_023.fcs
- Figure 5 - source data 2/(H) Filipin staining - NB-598 titration/50um NB-598_002_024.fcs
- Figure 5 - source data 2/(H) Filipin staining - NB-598 titration/50um NB-598_003_025.fcs
- Figure 5 - source data 2/(H) Filipin staining - NB-598 titration/Cd19 PE_003.fcs
- Figure 5 - source data 2/(H) Filipin staining - NB-598 titration/Day_0_001_005.fcs
- Figure 5 - source data 2/(H) Filipin staining - NB-598 titration/Day_0_002_006.fcs
- Figure 5 - source data 2/(H) Filipin staining - NB-598 titration/Day_0_003_007.fcs
- Figure 5 - source data 2/(H) Filipin staining - NB-598 titration/Filipin_004.fcs
- Figure 5 - source data 2/(H) Filipin staining - NB-598 titration/L,2f,D_002.fcs
- Figure 5 - source data 2/(H) Filipin staining - NB-598 titration/LPS_001_011.fcs
- Figure 5 - source data 2/(H) Filipin staining - NB-598 titration/LPS_002_012.fcs
- Figure 5 - source data 2/(H) Filipin staining - NB-598 titration/LPS_003_013.fcs
- Figure 5 - source data 2/(H) Filipin staining - NB-598 titration/Unstained_001.fcs
- Figure 5 - source data 2/(I) Filipin staining – Fluvastatin, NB-598 (normal, CF)/
- Figure 5 - source data 2/(I) Filipin staining – Fluvastatin, NB-598 (normal, CF)/10uM Fluvastatin (delip)_001_065.fcs
- Figure 5 - source data 2/(I) Filipin staining – Fluvastatin, NB-598 (normal, CF)/10uM Fluvastatin (delip)_002_066.fcs
- Figure 5 - source data 2/(I) Filipin staining – Fluvastatin, NB-598 (normal, CF)/10uM Fluvastatin (delip)_003_067.fcs
- Figure 5 - source data 2/(I) Filipin staining – Fluvastatin, NB-598 (normal, CF)/10uM Fluvastatin (normal)_001_023.fcs
- Figure 5 - source data 2/(I) Filipin staining – Fluvastatin, NB-598 (normal, CF)/10uM Fluvastatin (normal)_002_024.fcs
- Figure 5 - source data 2/(I) Filipin staining – Fluvastatin, NB-598 (normal, CF)/10uM Fluvastatin (normal)_003_025.fcs
- Figure 5 - source data 2/(I) Filipin staining – Fluvastatin, NB-598 (normal, CF)/CD19 PE_003.fcs
- Figure 5 - source data 2/(I) Filipin staining – Fluvastatin, NB-598 (normal, CF)/Day 0 (delip)_003_061.fcs
- Figure 5 - source data 2/(I) Filipin staining – Fluvastatin, NB-598 (normal, CF)/Day_0 (delip)_001_047.fcs
- Figure 5 - source data 2/(I) Filipin staining – Fluvastatin, NB-598 (normal, CF)/Day_0 (delip)_002_048.fcs
- Figure 5 - source data 2/(I) Filipin staining – Fluvastatin, NB-598 (normal, CF)/Day_0 (normal)_001_005.fcs
- Figure 5 - source data 2/(I) Filipin staining – Fluvastatin, NB-598 (normal, CF)/Day_0 (normal)_002_006.fcs
- Figure 5 - source data 2/(I) Filipin staining – Fluvastatin, NB-598 (normal, CF)/Day_0 (normal)_003_007.fcs
- Figure 5 - source data 2/(I) Filipin staining – Fluvastatin, NB-598 (normal, CF)/Filipin_004.fcs
- Figure 5 - source data 2/(I) Filipin staining – Fluvastatin, NB-598 (normal, CF)/L,2f,D_002.fcs
- Figure 5 - source data 2/(I) Filipin staining – Fluvastatin, NB-598 (normal, CF)/LPS + IL-4 (delip)_001_059.fcs
- Figure 5 - source data 2/(I) Filipin staining – Fluvastatin, NB-598 (normal, CF)/LPS + IL-4 (delip)_002_060.fcs
- Figure 5 - source data 2/(I) Filipin staining – Fluvastatin, NB-598 (normal, CF)/LPS + IL-4 (delip)_003_049.fcs
- Figure 5 - source data 2/(I) Filipin staining – Fluvastatin, NB-598 (normal, CF)/LPS + IL-4 (normal)_001_017.fcs
- Figure 5 - source data 2/(I) Filipin staining – Fluvastatin, NB-598 (normal, CF)/LPS + IL-4 (normal)_002_018.fcs
- Figure 5 - source data 2/(I) Filipin staining – Fluvastatin, NB-598 (normal, CF)/LPS + IL-4 (normal)_003_019.fcs
- Figure 5 - source data 2/(I) Filipin staining – Fluvastatin, NB-598 (normal, CF)/NB-598 (delip)_001_062.fcs
- Figure 5 - source data 2/(I) Filipin staining – Fluvastatin, NB-598 (normal, CF)/NB-598 (delip)_002_063.fcs
- Figure 5 - source data 2/(I) Filipin staining – Fluvastatin, NB-598 (normal, CF)/NB-598 (delip)_003_064.fcs
- Figure 5 - source data 2/(I) Filipin staining – Fluvastatin, NB-598 (normal, CF)/NB-598 (normal)_001_020.fcs
- Figure 5 - source data 2/(I) Filipin staining – Fluvastatin, NB-598 (normal, CF)/NB-598 (normal)_002_021.fcs
- Figure 5 - source data 2/(I) Filipin staining – Fluvastatin, NB-598 (normal, CF)/NB-598 (normal)_003_022.fcs
- Figure 5 - source data 2/(I) Filipin staining – Fluvastatin, NB-598 (normal, CF)/Unstained_001.fcs
- Figure 5 - source data 2/(I) Filipin staining – Fluvastatin, NB-598 (normal, CF)/Unstim (delip)_001_050.fcs
- Figure 5 - source data 2/(I) Filipin staining – Fluvastatin, NB-598 (normal, CF)/Unstim (delip)_002_051.fcs
- Figure 5 - source data 2/(I) Filipin staining – Fluvastatin, NB-598 (normal, CF)/Unstim (delip)_003_052.fcs
- Figure 5 - source data 2/(I) Filipin staining – Fluvastatin, NB-598 (normal, CF)/Unstim (normal)_001_008.fcs
- Figure 5 - source data 2/(I) Filipin staining – Fluvastatin, NB-598 (normal, CF)/Unstim (normal)_002_009.fcs
- Figure 5 - source data 2/(I) Filipin staining – Fluvastatin, NB-598 (normal, CF)/Unstim (normal)_003_010.fcs
