# Supplementary material for: Lipopolysaccharide stimulates dynamic changes in B cell metabolism to promote proliferation
Source: eLife. 2026 May 21;14:RP109093. doi: 10.7554/eLife.109093 (PMC13193715; doi:10.7554/eLife.109093)
Supplement: Figure 5—figure supplement 2—source data 1. [file elife-109093-fig5-figsupp2-data1.zip]

Archive with 67 entries (60 files):
- Figure 5 - figure supplement 2 - source data 1/
- Figure 5 - figure supplement 2 - source data 1/(A-C) Fluvastatin titration - 24 hour/
- Figure 5 - figure supplement 2 - source data 1/(A-C) Fluvastatin titration - 24 hour/24 hours/
- Figure 5 - figure supplement 2 - source data 1/(A-C) Fluvastatin titration - 24 hour/24 hours/A1_Unstained.fcs
- Figure 5 - figure supplement 2 - source data 1/(A-C) Fluvastatin titration - 24 hour/24 hours/A2_0.1um Fluvastatin (1).fcs
- Figure 5 - figure supplement 2 - source data 1/(A-C) Fluvastatin titration - 24 hour/24 hours/A2_7AAD.fcs
- Figure 5 - figure supplement 2 - source data 1/(A-C) Fluvastatin titration - 24 hour/24 hours/A3_0.1um Fluvastatin (2).fcs
- Figure 5 - figure supplement 2 - source data 1/(A-C) Fluvastatin titration - 24 hour/24 hours/A3_CD19 PE.fcs
- Figure 5 - figure supplement 2 - source data 1/(A-C) Fluvastatin titration - 24 hour/24 hours/A4_0.1um Fluvastatin (3).fcs
- Figure 5 - figure supplement 2 - source data 1/(A-C) Fluvastatin titration - 24 hour/24 hours/A4_CTV.fcs
- Figure 5 - figure supplement 2 - source data 1/(A-C) Fluvastatin titration - 24 hour/24 hours/A5_1um Fluvastatin (1).fcs
- Figure 5 - figure supplement 2 - source data 1/(A-C) Fluvastatin titration - 24 hour/24 hours/A5_Unstim (1).fcs
- Figure 5 - figure supplement 2 - source data 1/(A-C) Fluvastatin titration - 24 hour/24 hours/A6_1um Fluvastatin (2).fcs
- Figure 5 - figure supplement 2 - source data 1/(A-C) Fluvastatin titration - 24 hour/24 hours/A6_Unstim (2).fcs
- Figure 5 - figure supplement 2 - source data 1/(A-C) Fluvastatin titration - 24 hour/24 hours/B1_1um Fluvastatin (3).fcs
- Figure 5 - figure supplement 2 - source data 1/(A-C) Fluvastatin titration - 24 hour/24 hours/B1_Unstim (3).fcs
- Figure 5 - figure supplement 2 - source data 1/(A-C) Fluvastatin titration - 24 hour/24 hours/B2_10um Fluvastatin (1).fcs
- Figure 5 - figure supplement 2 - source data 1/(A-C) Fluvastatin titration - 24 hour/24 hours/B2_LPS (1).fcs
- Figure 5 - figure supplement 2 - source data 1/(A-C) Fluvastatin titration - 24 hour/24 hours/B3_10um Fluvastatin (2).fcs
- Figure 5 - figure supplement 2 - source data 1/(A-C) Fluvastatin titration - 24 hour/24 hours/B3_LPS (2).fcs
- Figure 5 - figure supplement 2 - source data 1/(A-C) Fluvastatin titration - 24 hour/24 hours/B4_10um Fluvastatin (3).fcs
- Figure 5 - figure supplement 2 - source data 1/(A-C) Fluvastatin titration - 24 hour/24 hours/B4_LPS (3).fcs
- Figure 5 - figure supplement 2 - source data 1/(A-C) Fluvastatin titration - 24 hour/24 hours/B5_50um Fluvastatin (1).fcs
- Figure 5 - figure supplement 2 - source data 1/(A-C) Fluvastatin titration - 24 hour/24 hours/B6_50um Fluvastatin (2).fcs
- Figure 5 - figure supplement 2 - source data 1/(A-C) Fluvastatin titration - 24 hour/24 hours/C1_50um Fluvastatin (3).fcs
- Figure 5 - figure supplement 2 - source data 1/(A-C) Fluvastatin titration - 24 hour/24 hours/C2_100um Fluvastatin (1).fcs
- Figure 5 - figure supplement 2 - source data 1/(A-C) Fluvastatin titration - 24 hour/24 hours/C3_100um Fluvastatin (2).fcs
- Figure 5 - figure supplement 2 - source data 1/(A-C) Fluvastatin titration - 24 hour/24 hours/C4_100um Fluvastatin (3).fcs
- Figure 5 - figure supplement 2 - source data 1/(A-C) Fluvastatin titration - 24 hour/Naive/
- Figure 5 - figure supplement 2 - source data 1/(A-C) Fluvastatin titration - 24 hour/Naive/A1_Unstained.fcs
- Figure 5 - figure supplement 2 - source data 1/(A-C) Fluvastatin titration - 24 hour/Naive/A2_7AAD.fcs
- Figure 5 - figure supplement 2 - source data 1/(A-C) Fluvastatin titration - 24 hour/Naive/A3_CD19 PE.fcs
- Figure 5 - figure supplement 2 - source data 1/(A-C) Fluvastatin titration - 24 hour/Naive/A6_Day 0 (1).fcs
- Figure 5 - figure supplement 2 - source data 1/(A-C) Fluvastatin titration - 24 hour/Naive/B1_Day 0 (2).fcs
- Figure 5 - figure supplement 2 - source data 1/(D-F) NB-598 titration - 24 hour/
- Figure 5 - figure supplement 2 - source data 1/(D-F) NB-598 titration - 24 hour/24 hours/
- Figure 5 - figure supplement 2 - source data 1/(D-F) NB-598 titration - 24 hour/24 hours/A1_100um NB-598 (3).fcs
- Figure 5 - figure supplement 2 - source data 1/(D-F) NB-598 titration - 24 hour/24 hours/A1_Unstained.fcs
- Figure 5 - figure supplement 2 - source data 1/(D-F) NB-598 titration - 24 hour/24 hours/A2_7AAD.fcs
- Figure 5 - figure supplement 2 - source data 1/(D-F) NB-598 titration - 24 hour/24 hours/A3_CD19 PE.fcs
- Figure 5 - figure supplement 2 - source data 1/(D-F) NB-598 titration - 24 hour/24 hours/A4_CTV.fcs
- Figure 5 - figure supplement 2 - source data 1/(D-F) NB-598 titration - 24 hour/24 hours/A5_Unstim (1).fcs
- Figure 5 - figure supplement 2 - source data 1/(D-F) NB-598 titration - 24 hour/24 hours/A6_Unstim (2).fcs
- Figure 5 - figure supplement 2 - source data 1/(D-F) NB-598 titration - 24 hour/24 hours/B1_Unstim (3).fcs
- Figure 5 - figure supplement 2 - source data 1/(D-F) NB-598 titration - 24 hour/24 hours/B2_LPS (1).fcs
- Figure 5 - figure supplement 2 - source data 1/(D-F) NB-598 titration - 24 hour/24 hours/B3_LPS (2).fcs
- Figure 5 - figure supplement 2 - source data 1/(D-F) NB-598 titration - 24 hour/24 hours/B4_LPS (3).fcs
- Figure 5 - figure supplement 2 - source data 1/(D-F) NB-598 titration - 24 hour/24 hours/B5_0.1um NB-598 (1).fcs
- Figure 5 - figure supplement 2 - source data 1/(D-F) NB-598 titration - 24 hour/24 hours/B6_0.1um NB-598 (2).fcs
- Figure 5 - figure supplement 2 - source data 1/(D-F) NB-598 titration - 24 hour/24 hours/C1_0.1um NB-598 (3).fcs
- Figure 5 - figure supplement 2 - source data 1/(D-F) NB-598 titration - 24 hour/24 hours/C2_1um NB-598 (1).fcs
- Figure 5 - figure supplement 2 - source data 1/(D-F) NB-598 titration - 24 hour/24 hours/C3_1um NB-598 (2).fcs
- Figure 5 - figure supplement 2 - source data 1/(D-F) NB-598 titration - 24 hour/24 hours/C4_1um NB-598 (3).fcs
- Figure 5 - figure supplement 2 - source data 1/(D-F) NB-598 titration - 24 hour/24 hours/C5_10um NB-598 (1).fcs
- Figure 5 - figure supplement 2 - source data 1/(D-F) NB-598 titration - 24 hour/24 hours/C6_10um NB-598 (2).fcs
- Figure 5 - figure supplement 2 - source data 1/(D-F) NB-598 titration - 24 hour/24 hours/D1_10um NB-598 (3).fcs
- Figure 5 - figure supplement 2 - source data 1/(D-F) NB-598 titration - 24 hour/24 hours/D2_50um NB-598 (1).fcs
- Figure 5 - figure supplement 2 - source data 1/(D-F) NB-598 titration - 24 hour/24 hours/D3_50um NB-598 (2).fcs
- Figure 5 - figure supplement 2 - source data 1/(D-F) NB-598 titration - 24 hour/24 hours/D4_50um NB-598 (3).fcs
- Figure 5 - figure supplement 2 - source data 1/(D-F) NB-598 titration - 24 hour/24 hours/D5_100um NB-598 (1).fcs
- Figure 5 - figure supplement 2 - source data 1/(D-F) NB-598 titration - 24 hour/24 hours/D6_100um NB-598 (2).fcs
- Figure 5 - figure supplement 2 - source data 1/(D-F) NB-598 titration - 24 hour/Naive/
- Figure 5 - figure supplement 2 - source data 1/(D-F) NB-598 titration - 24 hour/Naive/A1_Unstained.fcs
- Figure 5 - figure supplement 2 - source data 1/(D-F) NB-598 titration - 24 hour/Naive/A2_7AAD.fcs
- Figure 5 - figure supplement 2 - source data 1/(D-F) NB-598 titration - 24 hour/Naive/A3_CD19 PE.fcs
- Figure 5 - figure supplement 2 - source data 1/(D-F) NB-598 titration - 24 hour/Naive/A6_Day 0 (1).fcs
- Figure 5 - figure supplement 2 - source data 1/(D-F) NB-598 titration - 24 hour/Naive/B1_Day 0 (2).fcs
