# Supplementary material for: Lipopolysaccharide stimulates dynamic changes in B cell metabolism to promote proliferation
Source: eLife. 2026 May 21;14:RP109093. doi: 10.7554/eLife.109093 (PMC13193715; doi:10.7554/eLife.109093)
Supplement: Figure 5—figure supplement 2—source data 2. [file elife-109093-fig5-figsupp2-data2.zip]

Archive with 60 entries (55 files):
- Figure 5 - figure supplement 2 - source data 2/
- Figure 5 - figure supplement 2 - source data 2/(G-I) Rosuvastatin titration - 24 hour/
- Figure 5 - figure supplement 2 - source data 2/(G-I) Rosuvastatin titration - 24 hour/24 hours/
- Figure 5 - figure supplement 2 - source data 2/(G-I) Rosuvastatin titration - 24 hour/24 hours/A1_10um Rosuvastatin (3).fcs
- Figure 5 - figure supplement 2 - source data 2/(G-I) Rosuvastatin titration - 24 hour/24 hours/A1_Unstained.fcs
- Figure 5 - figure supplement 2 - source data 2/(G-I) Rosuvastatin titration - 24 hour/24 hours/A2_50um Rosuvastatin (1).fcs
- Figure 5 - figure supplement 2 - source data 2/(G-I) Rosuvastatin titration - 24 hour/24 hours/A2_7AAD.fcs
- Figure 5 - figure supplement 2 - source data 2/(G-I) Rosuvastatin titration - 24 hour/24 hours/A3_50um Rosuvastatin (2).fcs
- Figure 5 - figure supplement 2 - source data 2/(G-I) Rosuvastatin titration - 24 hour/24 hours/A3_CD19 PE.fcs
- Figure 5 - figure supplement 2 - source data 2/(G-I) Rosuvastatin titration - 24 hour/24 hours/A4_50um Rosuvastatin (3).fcs
- Figure 5 - figure supplement 2 - source data 2/(G-I) Rosuvastatin titration - 24 hour/24 hours/A4_CTV.fcs
- Figure 5 - figure supplement 2 - source data 2/(G-I) Rosuvastatin titration - 24 hour/24 hours/A5_100um Rosuvastatin (1).fcs
- Figure 5 - figure supplement 2 - source data 2/(G-I) Rosuvastatin titration - 24 hour/24 hours/A5_Unstim (1).fcs
- Figure 5 - figure supplement 2 - source data 2/(G-I) Rosuvastatin titration - 24 hour/24 hours/A6_100um Rosuvastatin (2).fcs
- Figure 5 - figure supplement 2 - source data 2/(G-I) Rosuvastatin titration - 24 hour/24 hours/A6_Unstim (2).fcs
- Figure 5 - figure supplement 2 - source data 2/(G-I) Rosuvastatin titration - 24 hour/24 hours/B1_100um Rosuvastatin (3).fcs
- Figure 5 - figure supplement 2 - source data 2/(G-I) Rosuvastatin titration - 24 hour/24 hours/B1_Unstim (3).fcs
- Figure 5 - figure supplement 2 - source data 2/(G-I) Rosuvastatin titration - 24 hour/24 hours/B2_LPS (1).fcs
- Figure 5 - figure supplement 2 - source data 2/(G-I) Rosuvastatin titration - 24 hour/24 hours/B3_LPS (2).fcs
- Figure 5 - figure supplement 2 - source data 2/(G-I) Rosuvastatin titration - 24 hour/24 hours/B4_LPS (3).fcs
- Figure 5 - figure supplement 2 - source data 2/(G-I) Rosuvastatin titration - 24 hour/24 hours/C5_0.1um Rosuvastatin (1).fcs
- Figure 5 - figure supplement 2 - source data 2/(G-I) Rosuvastatin titration - 24 hour/24 hours/C6_0.1um Rosuvastatin (2).fcs
- Figure 5 - figure supplement 2 - source data 2/(G-I) Rosuvastatin titration - 24 hour/24 hours/D1_0.1um Rosuvastatin (3).fcs
- Figure 5 - figure supplement 2 - source data 2/(G-I) Rosuvastatin titration - 24 hour/24 hours/D2_1um Rosuvastatin (1).fcs
- Figure 5 - figure supplement 2 - source data 2/(G-I) Rosuvastatin titration - 24 hour/24 hours/D3_1um Rosuvastatin (2).fcs
- Figure 5 - figure supplement 2 - source data 2/(G-I) Rosuvastatin titration - 24 hour/24 hours/D4_1um Rosuvastatin (3).fcs
- Figure 5 - figure supplement 2 - source data 2/(G-I) Rosuvastatin titration - 24 hour/24 hours/D5_10um Rosuvastatin (1).fcs
- Figure 5 - figure supplement 2 - source data 2/(G-I) Rosuvastatin titration - 24 hour/24 hours/D6_10um Rosuvastatin (2).fcs
- Figure 5 - figure supplement 2 - source data 2/(G-I) Rosuvastatin titration - 24 hour/Naive/
- Figure 5 - figure supplement 2 - source data 2/(G-I) Rosuvastatin titration - 24 hour/Naive/A1_Unstained.fcs
- Figure 5 - figure supplement 2 - source data 2/(G-I) Rosuvastatin titration - 24 hour/Naive/A2_7AAD.fcs
- Figure 5 - figure supplement 2 - source data 2/(G-I) Rosuvastatin titration - 24 hour/Naive/A3_CD19 PE.fcs
- Figure 5 - figure supplement 2 - source data 2/(G-I) Rosuvastatin titration - 24 hour/Naive/A6_Day 0 (1).fcs
- Figure 5 - figure supplement 2 - source data 2/(G-I) Rosuvastatin titration - 24 hour/Naive/B1_Day 0 (2).fcs
- Figure 5 - figure supplement 2 - source data 2/(J) Rosuvastatin titration (filipin)/
- Figure 5 - figure supplement 2 - source data 2/(J) Rosuvastatin titration (filipin)/Delip inhib_01um Rosu_001_026.fcs
- Figure 5 - figure supplement 2 - source data 2/(J) Rosuvastatin titration (filipin)/Delip inhib_01um Rosu_002_027.fcs
- Figure 5 - figure supplement 2 - source data 2/(J) Rosuvastatin titration (filipin)/Delip inhib_01um Rosu_003_028.fcs
- Figure 5 - figure supplement 2 - source data 2/(J) Rosuvastatin titration (filipin)/Delip inhib_100um Rosu_001_038.fcs
- Figure 5 - figure supplement 2 - source data 2/(J) Rosuvastatin titration (filipin)/Delip inhib_100um Rosu_002_039.fcs
- Figure 5 - figure supplement 2 - source data 2/(J) Rosuvastatin titration (filipin)/Delip inhib_100um Rosu_003_040.fcs
- Figure 5 - figure supplement 2 - source data 2/(J) Rosuvastatin titration (filipin)/Delip inhib_10um Rosu_001_032.fcs
- Figure 5 - figure supplement 2 - source data 2/(J) Rosuvastatin titration (filipin)/Delip inhib_10um Rosu_002_033.fcs
- Figure 5 - figure supplement 2 - source data 2/(J) Rosuvastatin titration (filipin)/Delip inhib_10um Rosu_003_034.fcs
- Figure 5 - figure supplement 2 - source data 2/(J) Rosuvastatin titration (filipin)/Delip inhib_1um Rosu_001_029.fcs
- Figure 5 - figure supplement 2 - source data 2/(J) Rosuvastatin titration (filipin)/Delip inhib_1um Rosu_002_030.fcs
- Figure 5 - figure supplement 2 - source data 2/(J) Rosuvastatin titration (filipin)/Delip inhib_1um Rosu_003_031.fcs
- Figure 5 - figure supplement 2 - source data 2/(J) Rosuvastatin titration (filipin)/Delip inhib_50um Rosu_001_035.fcs
- Figure 5 - figure supplement 2 - source data 2/(J) Rosuvastatin titration (filipin)/Delip inhib_50um Rosu_002_036.fcs
- Figure 5 - figure supplement 2 - source data 2/(J) Rosuvastatin titration (filipin)/Delip inhib_50um Rosu_003_037.fcs
- Figure 5 - figure supplement 2 - source data 2/(J) Rosuvastatin titration (filipin)/Delip inhib_CD19 PE_002.fcs
- Figure 5 - figure supplement 2 - source data 2/(J) Rosuvastatin titration (filipin)/Delip inhib_Day 0_1_005.fcs
- Figure 5 - figure supplement 2 - source data 2/(J) Rosuvastatin titration (filipin)/Delip inhib_Day 0_2_006.fcs
- Figure 5 - figure supplement 2 - source data 2/(J) Rosuvastatin titration (filipin)/Delip inhib_Day 0_3_007.fcs
- Figure 5 - figure supplement 2 - source data 2/(J) Rosuvastatin titration (filipin)/Delip inhib_Filipin_004.fcs
- Figure 5 - figure supplement 2 - source data 2/(J) Rosuvastatin titration (filipin)/Delip inhib_L,2f,D_003.fcs
- Figure 5 - figure supplement 2 - source data 2/(J) Rosuvastatin titration (filipin)/Delip inhib_LPS_001_011.fcs
- Figure 5 - figure supplement 2 - source data 2/(J) Rosuvastatin titration (filipin)/Delip inhib_LPS_002_012.fcs
- Figure 5 - figure supplement 2 - source data 2/(J) Rosuvastatin titration (filipin)/Delip inhib_LPS_003_013.fcs
- Figure 5 - figure supplement 2 - source data 2/(J) Rosuvastatin titration (filipin)/Delip inhib_Unstained_001.fcs
