# Supplementary material for: Lipopolysaccharide stimulates dynamic changes in B cell metabolism to promote proliferation
Source: eLife. 2026 May 21;14:RP109093. doi: 10.7554/eLife.109093 (PMC13193715; doi:10.7554/eLife.109093)
Supplement: Figure 6—source data 1. [file elife-109093-fig6-data1.zip]

Archive with 75 entries (68 files):
- Figure 6 - source data 1/
- Figure 6 - source data 1/(A-D) Proliferation - 48 hour (fluv,NB-598) (norm,CF)/
- Figure 6 - source data 1/(A-D) Proliferation - 48 hour (fluv,NB-598) (norm,CF)/48 hours/
- Figure 6 - source data 1/(A-D) Proliferation - 48 hour (fluv,NB-598) (norm,CF)/48 hours/A1_Unstained.fcs
- Figure 6 - source data 1/(A-D) Proliferation - 48 hour (fluv,NB-598) (norm,CF)/48 hours/A2_7AAD.fcs
- Figure 6 - source data 1/(A-D) Proliferation - 48 hour (fluv,NB-598) (norm,CF)/48 hours/A3_CD19 PE.fcs
- Figure 6 - source data 1/(A-D) Proliferation - 48 hour (fluv,NB-598) (norm,CF)/48 hours/A4_CTV.fcs
- Figure 6 - source data 1/(A-D) Proliferation - 48 hour (fluv,NB-598) (norm,CF)/48 hours/A5_IgG1.fcs
- Figure 6 - source data 1/(A-D) Proliferation - 48 hour (fluv,NB-598) (norm,CF)/48 hours/A6_Unstim (delip) (1).fcs
- Figure 6 - source data 1/(A-D) Proliferation - 48 hour (fluv,NB-598) (norm,CF)/48 hours/A6_Unstim (normal) (1).fcs
- Figure 6 - source data 1/(A-D) Proliferation - 48 hour (fluv,NB-598) (norm,CF)/48 hours/B1_Unstim (delip) (2).fcs
- Figure 6 - source data 1/(A-D) Proliferation - 48 hour (fluv,NB-598) (norm,CF)/48 hours/B1_Unstim (normal) (2).fcs
- Figure 6 - source data 1/(A-D) Proliferation - 48 hour (fluv,NB-598) (norm,CF)/48 hours/B2_Unstim (delip) (3).fcs
- Figure 6 - source data 1/(A-D) Proliferation - 48 hour (fluv,NB-598) (norm,CF)/48 hours/B2_Unstim (normal) (3).fcs
- Figure 6 - source data 1/(A-D) Proliferation - 48 hour (fluv,NB-598) (norm,CF)/48 hours/B3_LPS + IL-4 (delip) (1).fcs
- Figure 6 - source data 1/(A-D) Proliferation - 48 hour (fluv,NB-598) (norm,CF)/48 hours/B3_LPS + IL-4 (norm) (1).fcs
- Figure 6 - source data 1/(A-D) Proliferation - 48 hour (fluv,NB-598) (norm,CF)/48 hours/B4_LPS + IL-4 (delip) (2).fcs
- Figure 6 - source data 1/(A-D) Proliferation - 48 hour (fluv,NB-598) (norm,CF)/48 hours/B4_LPS + IL-4 (norm) (2).fcs
- Figure 6 - source data 1/(A-D) Proliferation - 48 hour (fluv,NB-598) (norm,CF)/48 hours/B5_LPS + IL-4 (delip) (3).fcs
- Figure 6 - source data 1/(A-D) Proliferation - 48 hour (fluv,NB-598) (norm,CF)/48 hours/B5_LPS + IL-4 (norm) (3).fcs
- Figure 6 - source data 1/(A-D) Proliferation - 48 hour (fluv,NB-598) (norm,CF)/48 hours/B6_NB-598 (delip) (1).fcs
- Figure 6 - source data 1/(A-D) Proliferation - 48 hour (fluv,NB-598) (norm,CF)/48 hours/B6_NB-598 (norm) (1).fcs
- Figure 6 - source data 1/(A-D) Proliferation - 48 hour (fluv,NB-598) (norm,CF)/48 hours/C1_NB-598 (delip) (2).fcs
- Figure 6 - source data 1/(A-D) Proliferation - 48 hour (fluv,NB-598) (norm,CF)/48 hours/C1_NB-598 (norm) (2).fcs
- Figure 6 - source data 1/(A-D) Proliferation - 48 hour (fluv,NB-598) (norm,CF)/48 hours/C2_NB-598 (delip) (3).fcs
- Figure 6 - source data 1/(A-D) Proliferation - 48 hour (fluv,NB-598) (norm,CF)/48 hours/C2_NB-598 (norm) (3).fcs
- Figure 6 - source data 1/(A-D) Proliferation - 48 hour (fluv,NB-598) (norm,CF)/48 hours/C3_10uM Fluvastatin (delip) (1).fcs
- Figure 6 - source data 1/(A-D) Proliferation - 48 hour (fluv,NB-598) (norm,CF)/48 hours/C3_10uM Fluvastatin (norm) (1).fcs
- Figure 6 - source data 1/(A-D) Proliferation - 48 hour (fluv,NB-598) (norm,CF)/48 hours/C4_10uM Fluvastatin (delip) (2).fcs
- Figure 6 - source data 1/(A-D) Proliferation - 48 hour (fluv,NB-598) (norm,CF)/48 hours/C4_10uM Fluvastatin (norm) (2).fcs
- Figure 6 - source data 1/(A-D) Proliferation - 48 hour (fluv,NB-598) (norm,CF)/48 hours/C5_10uM Fluvastatin (delip) (3).fcs
- Figure 6 - source data 1/(A-D) Proliferation - 48 hour (fluv,NB-598) (norm,CF)/48 hours/C5_10uM Fluvastatin (norm) (3).fcs
- Figure 6 - source data 1/(A-D) Proliferation - 48 hour (fluv,NB-598) (norm,CF)/Day 0/
- Figure 6 - source data 1/(A-D) Proliferation - 48 hour (fluv,NB-598) (norm,CF)/Day 0/A1_Unstained.fcs
- Figure 6 - source data 1/(A-D) Proliferation - 48 hour (fluv,NB-598) (norm,CF)/Day 0/A2_7AAD.fcs
- Figure 6 - source data 1/(A-D) Proliferation - 48 hour (fluv,NB-598) (norm,CF)/Day 0/A3_CD19 PE.fcs
- Figure 6 - source data 1/(A-D) Proliferation - 48 hour (fluv,NB-598) (norm,CF)/Day 0/A4_CTV.fcs
- Figure 6 - source data 1/(A-D) Proliferation - 48 hour (fluv,NB-598) (norm,CF)/Day 0/A5_IgG1.fcs
- Figure 6 - source data 1/(A-D) Proliferation - 48 hour (fluv,NB-598) (norm,CF)/Day 0/A6_Normal (1).fcs
- Figure 6 - source data 1/(A-D) Proliferation - 48 hour (fluv,NB-598) (norm,CF)/Day 0/B1_Normal (2).fcs
- Figure 6 - source data 1/(A-D) Proliferation - 48 hour (fluv,NB-598) (norm,CF)/Day 0/B2_Normal (3).fcs
- Figure 6 - source data 1/(A-D) Proliferation - 48 hour (fluv,NB-598) (norm,CF)/Day 0/B3_Delip (1).fcs
- Figure 6 - source data 1/(A-D) Proliferation - 48 hour (fluv,NB-598) (norm,CF)/Day 0/B4_Delip (2).fcs
- Figure 6 - source data 1/(A-D) Proliferation - 48 hour (fluv,NB-598) (norm,CF)/Day 0/B5_Delip (3).fcs
- Figure 6 - source data 1/(E-H) Proliferation - 48 hour (FGTI-2734) (norm,CF)/
- Figure 6 - source data 1/(E-H) Proliferation - 48 hour (FGTI-2734) (norm,CF)/48 hours/
- Figure 6 - source data 1/(E-H) Proliferation - 48 hour (FGTI-2734) (norm,CF)/48 hours/A1_Unstained.fcs
- Figure 6 - source data 1/(E-H) Proliferation - 48 hour (FGTI-2734) (norm,CF)/48 hours/A2_7AAD.fcs
- Figure 6 - source data 1/(E-H) Proliferation - 48 hour (FGTI-2734) (norm,CF)/48 hours/A3_CD19 PE.fcs
- Figure 6 - source data 1/(E-H) Proliferation - 48 hour (FGTI-2734) (norm,CF)/48 hours/A3_LPS + IL-4 (delip) (1).fcs
- Figure 6 - source data 1/(E-H) Proliferation - 48 hour (FGTI-2734) (norm,CF)/48 hours/A4_CTV.fcs
- Figure 6 - source data 1/(E-H) Proliferation - 48 hour (FGTI-2734) (norm,CF)/48 hours/A4_LPS + IL-4 (delip) (2).fcs
- Figure 6 - source data 1/(E-H) Proliferation - 48 hour (FGTI-2734) (norm,CF)/48 hours/A5_IgG1.fcs
- Figure 6 - source data 1/(E-H) Proliferation - 48 hour (FGTI-2734) (norm,CF)/48 hours/A5_LPS + IL-4 (delip) (3).fcs
- Figure 6 - source data 1/(E-H) Proliferation - 48 hour (FGTI-2734) (norm,CF)/48 hours/A6_LPS + IL-4 (norm) (1).fcs
- Figure 6 - source data 1/(E-H) Proliferation - 48 hour (FGTI-2734) (norm,CF)/48 hours/B1_LPS + IL-4 (norm) (2).fcs
- Figure 6 - source data 1/(E-H) Proliferation - 48 hour (FGTI-2734) (norm,CF)/48 hours/B2_LPS + IL-4 (norm) (3).fcs
- Figure 6 - source data 1/(E-H) Proliferation - 48 hour (FGTI-2734) (norm,CF)/48 hours/B6_FGTI-2734 (delip) (1).fcs
- Figure 6 - source data 1/(E-H) Proliferation - 48 hour (FGTI-2734) (norm,CF)/48 hours/C1_FGTI-2734 (delip) (2).fcs
- Figure 6 - source data 1/(E-H) Proliferation - 48 hour (FGTI-2734) (norm,CF)/48 hours/C2_FGTI-2734 (delip) (3).fcs
- Figure 6 - source data 1/(E-H) Proliferation - 48 hour (FGTI-2734) (norm,CF)/48 hours/C6_FGTI-2734 (norm) (1).fcs
- Figure 6 - source data 1/(E-H) Proliferation - 48 hour (FGTI-2734) (norm,CF)/48 hours/D1_FGTI-2734 (norm) (2).fcs
- Figure 6 - source data 1/(E-H) Proliferation - 48 hour (FGTI-2734) (norm,CF)/48 hours/D2_FGTI-2734 (norm) (3).fcs
- Figure 6 - source data 1/(E-H) Proliferation - 48 hour (FGTI-2734) (norm,CF)/Day 0/
- Figure 6 - source data 1/(E-H) Proliferation - 48 hour (FGTI-2734) (norm,CF)/Day 0/A1_Unstained.fcs
- Figure 6 - source data 1/(E-H) Proliferation - 48 hour (FGTI-2734) (norm,CF)/Day 0/A2_7AAD.fcs
- Figure 6 - source data 1/(E-H) Proliferation - 48 hour (FGTI-2734) (norm,CF)/Day 0/A3_CD19 PE.fcs
- Figure 6 - source data 1/(E-H) Proliferation - 48 hour (FGTI-2734) (norm,CF)/Day 0/A4_CTV.fcs
- Figure 6 - source data 1/(E-H) Proliferation - 48 hour (FGTI-2734) (norm,CF)/Day 0/A5_IgG1.fcs
- Figure 6 - source data 1/(E-H) Proliferation - 48 hour (FGTI-2734) (norm,CF)/Day 0/A6_Norm (1).fcs
- Figure 6 - source data 1/(E-H) Proliferation - 48 hour (FGTI-2734) (norm,CF)/Day 0/B1_Norm (2).fcs
- Figure 6 - source data 1/(E-H) Proliferation - 48 hour (FGTI-2734) (norm,CF)/Day 0/B2_Norm (3).fcs
- Figure 6 - source data 1/(E-H) Proliferation - 48 hour (FGTI-2734) (norm,CF)/Day 0/B3_Delip (1).fcs
- Figure 6 - source data 1/(E-H) Proliferation - 48 hour (FGTI-2734) (norm,CF)/Day 0/B4_Delip (2).fcs
- Figure 6 - source data 1/(E-H) Proliferation - 48 hour (FGTI-2734) (norm,CF)/Day 0/B5_Delip (3).fcs
