# Supplementary material for: Lipopolysaccharide stimulates dynamic changes in B cell metabolism to promote proliferation
Source: eLife. 2026 May 21;14:RP109093. doi: 10.7554/eLife.109093 (PMC13193715; doi:10.7554/eLife.109093)
Supplement: Figure 6—source data 2. [file elife-109093-fig6-data2.zip]

Archive with 69 entries (62 files):
- Figure 6 - source data 2/
- Figure 6 - source data 2/(I-L) Proliferation - 48 hour (GGTI-298) (norm,CF)/
- Figure 6 - source data 2/(I-L) Proliferation - 48 hour (GGTI-298) (norm,CF)/48 hours/
- Figure 6 - source data 2/(I-L) Proliferation - 48 hour (GGTI-298) (norm,CF)/48 hours/A1_30uM FTI-277 (norm) (2).fcs
- Figure 6 - source data 2/(I-L) Proliferation - 48 hour (GGTI-298) (norm,CF)/48 hours/A1_Unstained.fcs
- Figure 6 - source data 2/(I-L) Proliferation - 48 hour (GGTI-298) (norm,CF)/48 hours/A2_30uM FTI-277 (norm) (3).fcs
- Figure 6 - source data 2/(I-L) Proliferation - 48 hour (GGTI-298) (norm,CF)/48 hours/A2_7AAD.fcs
- Figure 6 - source data 2/(I-L) Proliferation - 48 hour (GGTI-298) (norm,CF)/48 hours/A3_CD19 PE.fcs
- Figure 6 - source data 2/(I-L) Proliferation - 48 hour (GGTI-298) (norm,CF)/48 hours/A4_CTV.fcs
- Figure 6 - source data 2/(I-L) Proliferation - 48 hour (GGTI-298) (norm,CF)/48 hours/A5_IgG1.fcs
- Figure 6 - source data 2/(I-L) Proliferation - 48 hour (GGTI-298) (norm,CF)/48 hours/A6_LPS + IL-4 (norm) (1).fcs
- Figure 6 - source data 2/(I-L) Proliferation - 48 hour (GGTI-298) (norm,CF)/48 hours/B1_LPS + IL-4 (norm) (2).fcs
- Figure 6 - source data 2/(I-L) Proliferation - 48 hour (GGTI-298) (norm,CF)/48 hours/B2_LPS + IL-4 (norm) (3).fcs
- Figure 6 - source data 2/(I-L) Proliferation - 48 hour (GGTI-298) (norm,CF)/48 hours/B6_10uM GGTI-298 (norm) (new) (1).fcs
- Figure 6 - source data 2/(I-L) Proliferation - 48 hour (GGTI-298) (norm,CF)/48 hours/C1_10uM GGTI-298 (norm) (new) (2).fcs
- Figure 6 - source data 2/(I-L) Proliferation - 48 hour (GGTI-298) (norm,CF)/48 hours/C2_10uM GGTI-298 (norm) (new) (3).fcs
- Figure 6 - source data 2/(I-L) Proliferation - 48 hour (GGTI-298) (norm,CF)/48 hours/C3_30uM GGTI-298 (norm) (new) (1).fcs
- Figure 6 - source data 2/(I-L) Proliferation - 48 hour (GGTI-298) (norm,CF)/48 hours/C4_30uM GGTI-298 (norm) (new) (2).fcs
- Figure 6 - source data 2/(I-L) Proliferation - 48 hour (GGTI-298) (norm,CF)/48 hours/C5_30uM GGTI-298 (norm) (new) (3).fcs
- Figure 6 - source data 2/(I-L) Proliferation - 48 hour (GGTI-298) (norm,CF)/48 hours/D3_10uM FTI-277 (norm) (1).fcs
- Figure 6 - source data 2/(I-L) Proliferation - 48 hour (GGTI-298) (norm,CF)/48 hours/D4_10uM FTI-277 (norm) (2).fcs
- Figure 6 - source data 2/(I-L) Proliferation - 48 hour (GGTI-298) (norm,CF)/48 hours/D5_10uM FTI-277 (norm) (3).fcs
- Figure 6 - source data 2/(I-L) Proliferation - 48 hour (GGTI-298) (norm,CF)/48 hours/D6_30uM FTI-277 (norm) (1).fcs
- Figure 6 - source data 2/(I-L) Proliferation - 48 hour (GGTI-298) (norm,CF)/Day 0/
- Figure 6 - source data 2/(I-L) Proliferation - 48 hour (GGTI-298) (norm,CF)/Day 0/A1_Unstained.fcs
- Figure 6 - source data 2/(I-L) Proliferation - 48 hour (GGTI-298) (norm,CF)/Day 0/A2_7AAD.fcs
- Figure 6 - source data 2/(I-L) Proliferation - 48 hour (GGTI-298) (norm,CF)/Day 0/A3_CD19 PE.fcs
- Figure 6 - source data 2/(I-L) Proliferation - 48 hour (GGTI-298) (norm,CF)/Day 0/A4_CTV.fcs
- Figure 6 - source data 2/(I-L) Proliferation - 48 hour (GGTI-298) (norm,CF)/Day 0/A5_IgG1.fcs
- Figure 6 - source data 2/(I-L) Proliferation - 48 hour (GGTI-298) (norm,CF)/Day 0/A6_Norm (1).fcs
- Figure 6 - source data 2/(I-L) Proliferation - 48 hour (GGTI-298) (norm,CF)/Day 0/B1_Norm (2).fcs
- Figure 6 - source data 2/(I-L) Proliferation - 48 hour (GGTI-298) (norm,CF)/Day 0/B2_Norm (3).fcs
- Figure 6 - source data 2/(I-L) Proliferation - 48 hour (GGTI-298) (norm,CF)/Day 0/B3_Delip (1).fcs
- Figure 6 - source data 2/(I-L) Proliferation - 48 hour (GGTI-298) (norm,CF)/Day 0/B4_Delip (2).fcs
- Figure 6 - source data 2/(I-L) Proliferation - 48 hour (GGTI-298) (norm,CF)/Day 0/B5_Delip (3).fcs
- Figure 6 - source data 2/(M-P) Proliferation - FTI-277 (norm,CF)/
- Figure 6 - source data 2/(M-P) Proliferation - FTI-277 (norm,CF)/48 hours/
- Figure 6 - source data 2/(M-P) Proliferation - FTI-277 (norm,CF)/48 hours/A1_Unstained.fcs
- Figure 6 - source data 2/(M-P) Proliferation - FTI-277 (norm,CF)/48 hours/A2_7AAD.fcs
- Figure 6 - source data 2/(M-P) Proliferation - FTI-277 (norm,CF)/48 hours/A3_CD19 PE.fcs
- Figure 6 - source data 2/(M-P) Proliferation - FTI-277 (norm,CF)/48 hours/A3_LPS + IL-4 (delip) (1).fcs
- Figure 6 - source data 2/(M-P) Proliferation - FTI-277 (norm,CF)/48 hours/A4_CTV.fcs
- Figure 6 - source data 2/(M-P) Proliferation - FTI-277 (norm,CF)/48 hours/A4_LPS + IL-4 (delip) (2).fcs
- Figure 6 - source data 2/(M-P) Proliferation - FTI-277 (norm,CF)/48 hours/A5_IgG1.fcs
- Figure 6 - source data 2/(M-P) Proliferation - FTI-277 (norm,CF)/48 hours/A5_LPS + IL-4 (delip) (3).fcs
- Figure 6 - source data 2/(M-P) Proliferation - FTI-277 (norm,CF)/48 hours/A6_10uM GGTI-298 (delip) (1).fcs
- Figure 6 - source data 2/(M-P) Proliferation - FTI-277 (norm,CF)/48 hours/B1_10uM GGTI-298 (delip) (2).fcs
- Figure 6 - source data 2/(M-P) Proliferation - FTI-277 (norm,CF)/48 hours/B2_10uM GGTI-298 (delip) (3).fcs
- Figure 6 - source data 2/(M-P) Proliferation - FTI-277 (norm,CF)/48 hours/B3_30uM GGTI-298 (delip) (1).fcs
- Figure 6 - source data 2/(M-P) Proliferation - FTI-277 (norm,CF)/48 hours/B4_30uM GGTI-298 (delip) (2).fcs
- Figure 6 - source data 2/(M-P) Proliferation - FTI-277 (norm,CF)/48 hours/B5_30uM GGTI-298 (delip) (3).fcs
- Figure 6 - source data 2/(M-P) Proliferation - FTI-277 (norm,CF)/48 hours/C3_10uM FTI-277 (delip) (1).fcs
- Figure 6 - source data 2/(M-P) Proliferation - FTI-277 (norm,CF)/48 hours/C4_10uM FTI-277 (delip) (2).fcs
- Figure 6 - source data 2/(M-P) Proliferation - FTI-277 (norm,CF)/48 hours/C5_10uM FTI-277 (delip) (3).fcs
- Figure 6 - source data 2/(M-P) Proliferation - FTI-277 (norm,CF)/48 hours/C6_30uM FTI-277 (delip) (1).fcs
- Figure 6 - source data 2/(M-P) Proliferation - FTI-277 (norm,CF)/48 hours/D1_30uM FTI-277 (delip) (2).fcs
- Figure 6 - source data 2/(M-P) Proliferation - FTI-277 (norm,CF)/48 hours/D2_30uM FTI-277 (delip) (3).fcs
- Figure 6 - source data 2/(M-P) Proliferation - FTI-277 (norm,CF)/Day 0/
- Figure 6 - source data 2/(M-P) Proliferation - FTI-277 (norm,CF)/Day 0/A1_Unstained.fcs
- Figure 6 - source data 2/(M-P) Proliferation - FTI-277 (norm,CF)/Day 0/A2_7AAD.fcs
- Figure 6 - source data 2/(M-P) Proliferation - FTI-277 (norm,CF)/Day 0/A3_CD19 PE.fcs
- Figure 6 - source data 2/(M-P) Proliferation - FTI-277 (norm,CF)/Day 0/A4_CTV.fcs
- Figure 6 - source data 2/(M-P) Proliferation - FTI-277 (norm,CF)/Day 0/A5_IgG1.fcs
- Figure 6 - source data 2/(M-P) Proliferation - FTI-277 (norm,CF)/Day 0/A6_Norm (1).fcs
- Figure 6 - source data 2/(M-P) Proliferation - FTI-277 (norm,CF)/Day 0/B1_Norm (2).fcs
- Figure 6 - source data 2/(M-P) Proliferation - FTI-277 (norm,CF)/Day 0/B2_Norm (3).fcs
- Figure 6 - source data 2/(M-P) Proliferation - FTI-277 (norm,CF)/Day 0/B3_Delip (1).fcs
- Figure 6 - source data 2/(M-P) Proliferation - FTI-277 (norm,CF)/Day 0/B4_Delip (2).fcs
- Figure 6 - source data 2/(M-P) Proliferation - FTI-277 (norm,CF)/Day 0/B5_Delip (3).fcs
