# Supplementary material for: Lipopolysaccharide stimulates dynamic changes in B cell metabolism to promote proliferation
Source: eLife. 2026 May 21;14:RP109093. doi: 10.7554/eLife.109093 (PMC13193715; doi:10.7554/eLife.109093)
Supplement: Figure 7—source data 1. [file elife-109093-fig7-data1.zip]

Archive with 67 entries (58 files):
- Figure 7 - source data 1/
- Figure 7 - source data 1/(A) Filipin - Mevalonate (normal) (24-48 hour stim)/
- Figure 7 - source data 1/(A) Filipin - Mevalonate (normal) (24-48 hour stim)/24 hours/
- Figure 7 - source data 1/(A) Filipin - Mevalonate (normal) (24-48 hour stim)/24 hours/CD19 PE_003.fcs
- Figure 7 - source data 1/(A) Filipin - Mevalonate (normal) (24-48 hour stim)/24 hours/Filipin_004.fcs
- Figure 7 - source data 1/(A) Filipin - Mevalonate (normal) (24-48 hour stim)/24 hours/Fluvastatin (norm)_001_020.fcs
- Figure 7 - source data 1/(A) Filipin - Mevalonate (normal) (24-48 hour stim)/24 hours/Fluvastatin (norm)_002_021.fcs
- Figure 7 - source data 1/(A) Filipin - Mevalonate (normal) (24-48 hour stim)/24 hours/Fluvastatin (norm)_003_022.fcs
- Figure 7 - source data 1/(A) Filipin - Mevalonate (normal) (24-48 hour stim)/24 hours/Fluvastatin + MVA  (norm)_001_023.fcs
- Figure 7 - source data 1/(A) Filipin - Mevalonate (normal) (24-48 hour stim)/24 hours/Fluvastatin + MVA  (norm)_002_024.fcs
- Figure 7 - source data 1/(A) Filipin - Mevalonate (normal) (24-48 hour stim)/24 hours/Fluvastatin + MVA  (norm)_003_025.fcs
- Figure 7 - source data 1/(A) Filipin - Mevalonate (normal) (24-48 hour stim)/24 hours/L,2f,D_002.fcs
- Figure 7 - source data 1/(A) Filipin - Mevalonate (normal) (24-48 hour stim)/24 hours/LPS + IL-4 (norm)_001_014.fcs
- Figure 7 - source data 1/(A) Filipin - Mevalonate (normal) (24-48 hour stim)/24 hours/LPS + IL-4 (norm)_002_015.fcs
- Figure 7 - source data 1/(A) Filipin - Mevalonate (normal) (24-48 hour stim)/24 hours/LPS + IL-4 (norm)_003_016.fcs
- Figure 7 - source data 1/(A) Filipin - Mevalonate (normal) (24-48 hour stim)/24 hours/Unstain_001.fcs
- Figure 7 - source data 1/(A) Filipin - Mevalonate (normal) (24-48 hour stim)/48 hours/
- Figure 7 - source data 1/(A) Filipin - Mevalonate (normal) (24-48 hour stim)/48 hours/CD19 PE_003.fcs
- Figure 7 - source data 1/(A) Filipin - Mevalonate (normal) (24-48 hour stim)/48 hours/Filipin_004.fcs
- Figure 7 - source data 1/(A) Filipin - Mevalonate (normal) (24-48 hour stim)/48 hours/Fluvastatin (norm)_001_014.fcs
- Figure 7 - source data 1/(A) Filipin - Mevalonate (normal) (24-48 hour stim)/48 hours/Fluvastatin (norm)_002_015.fcs
- Figure 7 - source data 1/(A) Filipin - Mevalonate (normal) (24-48 hour stim)/48 hours/Fluvastatin (norm)_003_016.fcs
- Figure 7 - source data 1/(A) Filipin - Mevalonate (normal) (24-48 hour stim)/48 hours/Fluvastatin + MVA (norm)_001_017.fcs
- Figure 7 - source data 1/(A) Filipin - Mevalonate (normal) (24-48 hour stim)/48 hours/Fluvastatin + MVA (norm)_002_018.fcs
- Figure 7 - source data 1/(A) Filipin - Mevalonate (normal) (24-48 hour stim)/48 hours/Fluvastatin + MVA (norm)_003_019.fcs
- Figure 7 - source data 1/(A) Filipin - Mevalonate (normal) (24-48 hour stim)/48 hours/L,2f,D_002.fcs
- Figure 7 - source data 1/(A) Filipin - Mevalonate (normal) (24-48 hour stim)/48 hours/LPS + IL-4  (norm)_001_008.fcs
- Figure 7 - source data 1/(A) Filipin - Mevalonate (normal) (24-48 hour stim)/48 hours/LPS + IL-4  (norm)_002_009.fcs
- Figure 7 - source data 1/(A) Filipin - Mevalonate (normal) (24-48 hour stim)/48 hours/LPS + IL-4  (norm)_003_010.fcs
- Figure 7 - source data 1/(A) Filipin - Mevalonate (normal) (24-48 hour stim)/48 hours/Unstained_001.fcs
- Figure 7 - source data 1/(A) Filipin - Mevalonate (normal) (24-48 hour stim)/Day 0/
- Figure 7 - source data 1/(A) Filipin - Mevalonate (normal) (24-48 hour stim)/Day 0/Day_0 (norm)_001_005.fcs
- Figure 7 - source data 1/(A) Filipin - Mevalonate (normal) (24-48 hour stim)/Day 0/Day_0 (norm)_002_006.fcs
- Figure 7 - source data 1/(A) Filipin - Mevalonate (normal) (24-48 hour stim)/Day 0/Day_0 (norm)_003_007.fcs
- Figure 7 - source data 1/(B) Filipin - Mevalonate (CF) (24-48 hour stim)/
- Figure 7 - source data 1/(B) Filipin - Mevalonate (CF) (24-48 hour stim)/24 hours/
- Figure 7 - source data 1/(B) Filipin - Mevalonate (CF) (24-48 hour stim)/24 hours/CD19 PE_003.fcs
- Figure 7 - source data 1/(B) Filipin - Mevalonate (CF) (24-48 hour stim)/24 hours/Filipin_004.fcs
- Figure 7 - source data 1/(B) Filipin - Mevalonate (CF) (24-48 hour stim)/24 hours/Fluvastatin (delip)_001_038.fcs
- Figure 7 - source data 1/(B) Filipin - Mevalonate (CF) (24-48 hour stim)/24 hours/Fluvastatin (delip)_002_039.fcs
- Figure 7 - source data 1/(B) Filipin - Mevalonate (CF) (24-48 hour stim)/24 hours/Fluvastatin (delip)_003_040.fcs
- Figure 7 - source data 1/(B) Filipin - Mevalonate (CF) (24-48 hour stim)/24 hours/Fluvastatin + MVA (delip)_001_041.fcs
- Figure 7 - source data 1/(B) Filipin - Mevalonate (CF) (24-48 hour stim)/24 hours/Fluvastatin + MVA (delip)_002_042.fcs
- Figure 7 - source data 1/(B) Filipin - Mevalonate (CF) (24-48 hour stim)/24 hours/Fluvastatin + MVA (delip)_003_043.fcs
- Figure 7 - source data 1/(B) Filipin - Mevalonate (CF) (24-48 hour stim)/24 hours/L,2f,D_002.fcs
- Figure 7 - source data 1/(B) Filipin - Mevalonate (CF) (24-48 hour stim)/24 hours/LPS + IL-4 (delip)_001_032.fcs
- Figure 7 - source data 1/(B) Filipin - Mevalonate (CF) (24-48 hour stim)/24 hours/LPS + IL-4 (delip)_002_033.fcs
- Figure 7 - source data 1/(B) Filipin - Mevalonate (CF) (24-48 hour stim)/24 hours/LPS + IL-4 (delip)_003_034.fcs
- Figure 7 - source data 1/(B) Filipin - Mevalonate (CF) (24-48 hour stim)/24 hours/Unstain_001.fcs
- Figure 7 - source data 1/(B) Filipin - Mevalonate (CF) (24-48 hour stim)/48 hours/
- Figure 7 - source data 1/(B) Filipin - Mevalonate (CF) (24-48 hour stim)/48 hours/CD19 PE_003.fcs
- Figure 7 - source data 1/(B) Filipin - Mevalonate (CF) (24-48 hour stim)/48 hours/Filipin_004.fcs
- Figure 7 - source data 1/(B) Filipin - Mevalonate (CF) (24-48 hour stim)/48 hours/Fluvastatin (delip)_001_029.fcs
- Figure 7 - source data 1/(B) Filipin - Mevalonate (CF) (24-48 hour stim)/48 hours/Fluvastatin (delip)_002_030.fcs
- Figure 7 - source data 1/(B) Filipin - Mevalonate (CF) (24-48 hour stim)/48 hours/Fluvastatin (delip)_003_031.fcs
- Figure 7 - source data 1/(B) Filipin - Mevalonate (CF) (24-48 hour stim)/48 hours/Fluvastatin + MVA (delip)_001_032.fcs
- Figure 7 - source data 1/(B) Filipin - Mevalonate (CF) (24-48 hour stim)/48 hours/Fluvastatin + MVA (delip)_002_033.fcs
- Figure 7 - source data 1/(B) Filipin - Mevalonate (CF) (24-48 hour stim)/48 hours/Fluvastatin + MVA (delip)_003_034.fcs
- Figure 7 - source data 1/(B) Filipin - Mevalonate (CF) (24-48 hour stim)/48 hours/L,2f,D_002.fcs
- Figure 7 - source data 1/(B) Filipin - Mevalonate (CF) (24-48 hour stim)/48 hours/LPS + IL-4 (delip)_001_023.fcs
- Figure 7 - source data 1/(B) Filipin - Mevalonate (CF) (24-48 hour stim)/48 hours/LPS + IL-4 (delip)_002_024.fcs
- Figure 7 - source data 1/(B) Filipin - Mevalonate (CF) (24-48 hour stim)/48 hours/LPS + IL-4 (delip)_003_025.fcs
- Figure 7 - source data 1/(B) Filipin - Mevalonate (CF) (24-48 hour stim)/48 hours/Unstained_001.fcs
- Figure 7 - source data 1/(B) Filipin - Mevalonate (CF) (24-48 hour stim)/Day 0/
- Figure 7 - source data 1/(B) Filipin - Mevalonate (CF) (24-48 hour stim)/Day 0/Day_0  (delip)_001_026.fcs
- Figure 7 - source data 1/(B) Filipin - Mevalonate (CF) (24-48 hour stim)/Day 0/Day_0  (delip)_002_027.fcs
- Figure 7 - source data 1/(B) Filipin - Mevalonate (CF) (24-48 hour stim)/Day 0/Day_0  (delip)_003_028.fcs
