# Supplementary material for: Lipopolysaccharide stimulates dynamic changes in B cell metabolism to promote proliferation
Source: eLife. 2026 May 21;14:RP109093. doi: 10.7554/eLife.109093 (PMC13193715; doi:10.7554/eLife.109093)
Supplement: Figure 7—source data 2. [file elife-109093-fig7-data2.zip]

Archive with 44 entries (40 files):
- Figure 7 - source data 2/
- Figure 7 - source data 2/(C-F) Proliferation - Mevalonate (48 hour) (norm,CF)/
- Figure 7 - source data 2/(C-F) Proliferation - Mevalonate (48 hour) (norm,CF)/48 hours/
- Figure 7 - source data 2/(C-F) Proliferation - Mevalonate (48 hour) (norm,CF)/48 hours/A1_Unstained.fcs
- Figure 7 - source data 2/(C-F) Proliferation - Mevalonate (48 hour) (norm,CF)/48 hours/A2_7AAD.fcs
- Figure 7 - source data 2/(C-F) Proliferation - Mevalonate (48 hour) (norm,CF)/48 hours/A3_CD19 PE.fcs
- Figure 7 - source data 2/(C-F) Proliferation - Mevalonate (48 hour) (norm,CF)/48 hours/A4_CTV.fcs
- Figure 7 - source data 2/(C-F) Proliferation - Mevalonate (48 hour) (norm,CF)/48 hours/A5_IgG1.fcs
- Figure 7 - source data 2/(C-F) Proliferation - Mevalonate (48 hour) (norm,CF)/48 hours/A6_Unstim (delip) (1).fcs
- Figure 7 - source data 2/(C-F) Proliferation - Mevalonate (48 hour) (norm,CF)/48 hours/A6_Unstim (normal) (1).fcs
- Figure 7 - source data 2/(C-F) Proliferation - Mevalonate (48 hour) (norm,CF)/48 hours/B1_Unstim (delip) (2).fcs
- Figure 7 - source data 2/(C-F) Proliferation - Mevalonate (48 hour) (norm,CF)/48 hours/B1_Unstim (normal) (2).fcs
- Figure 7 - source data 2/(C-F) Proliferation - Mevalonate (48 hour) (norm,CF)/48 hours/B2_Unstim (delip) (3).fcs
- Figure 7 - source data 2/(C-F) Proliferation - Mevalonate (48 hour) (norm,CF)/48 hours/B2_Unstim (normal) (3).fcs
- Figure 7 - source data 2/(C-F) Proliferation - Mevalonate (48 hour) (norm,CF)/48 hours/B3_LPS + IL-4 (delip) (1).fcs
- Figure 7 - source data 2/(C-F) Proliferation - Mevalonate (48 hour) (norm,CF)/48 hours/B3_LPS + IL-4 (norm) (1).fcs
- Figure 7 - source data 2/(C-F) Proliferation - Mevalonate (48 hour) (norm,CF)/48 hours/B4_LPS + IL-4 (delip) (2).fcs
- Figure 7 - source data 2/(C-F) Proliferation - Mevalonate (48 hour) (norm,CF)/48 hours/B4_LPS + IL-4 (norm) (2).fcs
- Figure 7 - source data 2/(C-F) Proliferation - Mevalonate (48 hour) (norm,CF)/48 hours/B5_LPS + IL-4 (delip) (3).fcs
- Figure 7 - source data 2/(C-F) Proliferation - Mevalonate (48 hour) (norm,CF)/48 hours/B5_LPS + IL-4 (norm) (3).fcs
- Figure 7 - source data 2/(C-F) Proliferation - Mevalonate (48 hour) (norm,CF)/48 hours/C3_10uM Fluvastatin (delip) (1).fcs
- Figure 7 - source data 2/(C-F) Proliferation - Mevalonate (48 hour) (norm,CF)/48 hours/C3_10uM Fluvastatin (norm) (1).fcs
- Figure 7 - source data 2/(C-F) Proliferation - Mevalonate (48 hour) (norm,CF)/48 hours/C4_10uM Fluvastatin (delip) (2).fcs
- Figure 7 - source data 2/(C-F) Proliferation - Mevalonate (48 hour) (norm,CF)/48 hours/C4_10uM Fluvastatin (norm) (2).fcs
- Figure 7 - source data 2/(C-F) Proliferation - Mevalonate (48 hour) (norm,CF)/48 hours/C5_10uM Fluvastatin (delip) (3).fcs
- Figure 7 - source data 2/(C-F) Proliferation - Mevalonate (48 hour) (norm,CF)/48 hours/C5_10uM Fluvastatin (norm) (3).fcs
- Figure 7 - source data 2/(C-F) Proliferation - Mevalonate (48 hour) (norm,CF)/48 hours/D3_10uM Fluvastatin + MVA (delip) (.fcs
- Figure 7 - source data 2/(C-F) Proliferation - Mevalonate (48 hour) (norm,CF)/48 hours/D3_10uM Fluvastatin + MVA (norm) (1.fcs
- Figure 7 - source data 2/(C-F) Proliferation - Mevalonate (48 hour) (norm,CF)/48 hours/D4_10uM Fluvastatin + MVA (delip) ((1).fcs
- Figure 7 - source data 2/(C-F) Proliferation - Mevalonate (48 hour) (norm,CF)/48 hours/D4_10uM Fluvastatin + MVA (norm) (2.fcs
- Figure 7 - source data 2/(C-F) Proliferation - Mevalonate (48 hour) (norm,CF)/48 hours/D5_10uM Fluvastatin + MVA (delip) ((2).fcs
- Figure 7 - source data 2/(C-F) Proliferation - Mevalonate (48 hour) (norm,CF)/48 hours/D5_10uM Fluvastatin + MVA (norm) (3.fcs
- Figure 7 - source data 2/(C-F) Proliferation - Mevalonate (48 hour) (norm,CF)/Day 0/
- Figure 7 - source data 2/(C-F) Proliferation - Mevalonate (48 hour) (norm,CF)/Day 0/A1_Unstained.fcs
- Figure 7 - source data 2/(C-F) Proliferation - Mevalonate (48 hour) (norm,CF)/Day 0/A2_7AAD.fcs
- Figure 7 - source data 2/(C-F) Proliferation - Mevalonate (48 hour) (norm,CF)/Day 0/A3_CD19 PE.fcs
- Figure 7 - source data 2/(C-F) Proliferation - Mevalonate (48 hour) (norm,CF)/Day 0/A4_CTV.fcs
- Figure 7 - source data 2/(C-F) Proliferation - Mevalonate (48 hour) (norm,CF)/Day 0/A5_IgG1.fcs
- Figure 7 - source data 2/(C-F) Proliferation - Mevalonate (48 hour) (norm,CF)/Day 0/A6_Normal (1).fcs
- Figure 7 - source data 2/(C-F) Proliferation - Mevalonate (48 hour) (norm,CF)/Day 0/B1_Normal (2).fcs
- Figure 7 - source data 2/(C-F) Proliferation - Mevalonate (48 hour) (norm,CF)/Day 0/B2_Normal (3).fcs
- Figure 7 - source data 2/(C-F) Proliferation - Mevalonate (48 hour) (norm,CF)/Day 0/B3_Delip (1).fcs
- Figure 7 - source data 2/(C-F) Proliferation - Mevalonate (48 hour) (norm,CF)/Day 0/B4_Delip (2).fcs
- Figure 7 - source data 2/(C-F) Proliferation - Mevalonate (48 hour) (norm,CF)/Day 0/B5_Delip (3).fcs
