# Supplementary material for: Lipopolysaccharide stimulates dynamic changes in B cell metabolism to promote proliferation
Source: eLife. 2026 May 21;14:RP109093. doi: 10.7554/eLife.109093 (PMC13193715; doi:10.7554/eLife.109093)
Supplement: Figure 7—figure supplement 1—source data 1. [file elife-109093-fig7-figsupp1-data1.zip]

Archive with 23 entries (21 files):
- Figure 7 - figure supplement 1 - source data 1/
- Figure 7 - figure supplement 1 - source data 1/(A-B) Mevalonate toxicity/
- Figure 7 - figure supplement 1 - source data 1/(A-B) Mevalonate toxicity/CD19 PE_004.fcs
- Figure 7 - figure supplement 1 - source data 1/(A-B) Mevalonate toxicity/Day 0_001_006.fcs
- Figure 7 - figure supplement 1 - source data 1/(A-B) Mevalonate toxicity/Day 0_002_007.fcs
- Figure 7 - figure supplement 1 - source data 1/(A-B) Mevalonate toxicity/Day 0_003_008.fcs
- Figure 7 - figure supplement 1 - source data 1/(A-B) Mevalonate toxicity/Filipin_005.fcs
- Figure 7 - figure supplement 1 - source data 1/(A-B) Mevalonate toxicity/L,2f,D_002.fcs
- Figure 7 - figure supplement 1 - source data 1/(A-B) Mevalonate toxicity/LPS + IL-4 + 1mM MVA_001_018.fcs
- Figure 7 - figure supplement 1 - source data 1/(A-B) Mevalonate toxicity/LPS + IL-4 + 1mM MVA_002_019.fcs
- Figure 7 - figure supplement 1 - source data 1/(A-B) Mevalonate toxicity/LPS + IL-4 + 1mM MVA_003_020.fcs
- Figure 7 - figure supplement 1 - source data 1/(A-B) Mevalonate toxicity/LPS + IL-4 + 2mM MVA_001_021.fcs
- Figure 7 - figure supplement 1 - source data 1/(A-B) Mevalonate toxicity/LPS + IL-4 + 2mM MVA_002_022.fcs
- Figure 7 - figure supplement 1 - source data 1/(A-B) Mevalonate toxicity/LPS + IL-4 + 2mM MVA_003_023.fcs
- Figure 7 - figure supplement 1 - source data 1/(A-B) Mevalonate toxicity/LPS + IL-4 + 4mM MVA_001_024.fcs
- Figure 7 - figure supplement 1 - source data 1/(A-B) Mevalonate toxicity/LPS + IL-4 + 4mM MVA_002_025.fcs
- Figure 7 - figure supplement 1 - source data 1/(A-B) Mevalonate toxicity/LPS + IL-4_001_009.fcs
- Figure 7 - figure supplement 1 - source data 1/(A-B) Mevalonate toxicity/LPS + IL-4_002_010.fcs
- Figure 7 - figure supplement 1 - source data 1/(A-B) Mevalonate toxicity/LPS + IL-4_003_011.fcs
- Figure 7 - figure supplement 1 - source data 1/(A-B) Mevalonate toxicity/Naive_001_035.fcs
- Figure 7 - figure supplement 1 - source data 1/(A-B) Mevalonate toxicity/Naive_002_036.fcs
- Figure 7 - figure supplement 1 - source data 1/(A-B) Mevalonate toxicity/Naive_003_037.fcs
- Figure 7 - figure supplement 1 - source data 1/(A-B) Mevalonate toxicity/Unstained_001.fcs
