# Supplementary material for: Lipopolysaccharide stimulates dynamic changes in B cell metabolism to promote proliferation
Source: eLife. 2026 May 21;14:RP109093. doi: 10.7554/eLife.109093 (PMC13193715; doi:10.7554/eLife.109093)
Supplement: Figure 8—source data 1. [file elife-109093-fig8-data1.zip]

Archive with 63 entries (56 files):
- Figure 8 - source data 1/
- Figure 8 - source data 1/(A-D) Proliferation - GGPP (normal) (48 hour stim)/
- Figure 8 - source data 1/(A-D) Proliferation - GGPP (normal) (48 hour stim)/48 hours/
- Figure 8 - source data 1/(A-D) Proliferation - GGPP (normal) (48 hour stim)/48 hours/A1_Unstained.fcs
- Figure 8 - source data 1/(A-D) Proliferation - GGPP (normal) (48 hour stim)/48 hours/A2_7AAD.fcs
- Figure 8 - source data 1/(A-D) Proliferation - GGPP (normal) (48 hour stim)/48 hours/A3_CD19 PE.fcs
- Figure 8 - source data 1/(A-D) Proliferation - GGPP (normal) (48 hour stim)/48 hours/A4_CTV.fcs
- Figure 8 - source data 1/(A-D) Proliferation - GGPP (normal) (48 hour stim)/48 hours/A5_IgG1.fcs
- Figure 8 - source data 1/(A-D) Proliferation - GGPP (normal) (48 hour stim)/48 hours/A6_LPS + IL-4 (1).fcs
- Figure 8 - source data 1/(A-D) Proliferation - GGPP (normal) (48 hour stim)/48 hours/B1_LPS + IL-4 (2).fcs
- Figure 8 - source data 1/(A-D) Proliferation - GGPP (normal) (48 hour stim)/48 hours/B2_LPS + IL-4 (3).fcs
- Figure 8 - source data 1/(A-D) Proliferation - GGPP (normal) (48 hour stim)/48 hours/B3_Fluvastatin (1).fcs
- Figure 8 - source data 1/(A-D) Proliferation - GGPP (normal) (48 hour stim)/48 hours/B4_Fluvastatin (2).fcs
- Figure 8 - source data 1/(A-D) Proliferation - GGPP (normal) (48 hour stim)/48 hours/B5_Fluvastatin (3).fcs
- Figure 8 - source data 1/(A-D) Proliferation - GGPP (normal) (48 hour stim)/48 hours/B6_Fluv + MVA (1).fcs
- Figure 8 - source data 1/(A-D) Proliferation - GGPP (normal) (48 hour stim)/48 hours/C1_Fluv + MVA (2).fcs
- Figure 8 - source data 1/(A-D) Proliferation - GGPP (normal) (48 hour stim)/48 hours/C2_Fluv + MVA (3).fcs
- Figure 8 - source data 1/(A-D) Proliferation - GGPP (normal) (48 hour stim)/48 hours/C3_Fluv + MVA + GGP (1).fcs
- Figure 8 - source data 1/(A-D) Proliferation - GGPP (normal) (48 hour stim)/48 hours/C4_Fluv + MVA + GGP (2).fcs
- Figure 8 - source data 1/(A-D) Proliferation - GGPP (normal) (48 hour stim)/48 hours/C5_Fluv + MVA + GGP (3).fcs
- Figure 8 - source data 1/(A-D) Proliferation - GGPP (normal) (48 hour stim)/48 hours/D3_Fluv + GGP (1).fcs
- Figure 8 - source data 1/(A-D) Proliferation - GGPP (normal) (48 hour stim)/48 hours/D4_Fluv + GGP (2).fcs
- Figure 8 - source data 1/(A-D) Proliferation - GGPP (normal) (48 hour stim)/48 hours/D5_Fluv + GGP (3).fcs
- Figure 8 - source data 1/(A-D) Proliferation - GGPP (normal) (48 hour stim)/Day 0/
- Figure 8 - source data 1/(A-D) Proliferation - GGPP (normal) (48 hour stim)/Day 0/A1_Unstained.fcs
- Figure 8 - source data 1/(A-D) Proliferation - GGPP (normal) (48 hour stim)/Day 0/A2_7AAD.fcs
- Figure 8 - source data 1/(A-D) Proliferation - GGPP (normal) (48 hour stim)/Day 0/A3_CD19 PE.fcs
- Figure 8 - source data 1/(A-D) Proliferation - GGPP (normal) (48 hour stim)/Day 0/A4_CTV.fcs
- Figure 8 - source data 1/(A-D) Proliferation - GGPP (normal) (48 hour stim)/Day 0/A5_IgG1.fcs
- Figure 8 - source data 1/(A-D) Proliferation - GGPP (normal) (48 hour stim)/Day 0/A6_Day 0 (norm) (1).fcs
- Figure 8 - source data 1/(A-D) Proliferation - GGPP (normal) (48 hour stim)/Day 0/B1_Day 0 (norm) (2).fcs
- Figure 8 - source data 1/(A-D) Proliferation - GGPP (normal) (48 hour stim)/Day 0/B2_Day 0 (norm) (3).fcs
- Figure 8 - source data 1/(E-H) Proliferation - GGPP (CF) (48 hour stim)/
- Figure 8 - source data 1/(E-H) Proliferation - GGPP (CF) (48 hour stim)/48 hours/
- Figure 8 - source data 1/(E-H) Proliferation - GGPP (CF) (48 hour stim)/48 hours/A1_Unstained.fcs
- Figure 8 - source data 1/(E-H) Proliferation - GGPP (CF) (48 hour stim)/48 hours/A2_7AAD.fcs
- Figure 8 - source data 1/(E-H) Proliferation - GGPP (CF) (48 hour stim)/48 hours/A3_CD19 PE.fcs
- Figure 8 - source data 1/(E-H) Proliferation - GGPP (CF) (48 hour stim)/48 hours/A4_CTV.fcs
- Figure 8 - source data 1/(E-H) Proliferation - GGPP (CF) (48 hour stim)/48 hours/A5_IgG1.fcs
- Figure 8 - source data 1/(E-H) Proliferation - GGPP (CF) (48 hour stim)/48 hours/A6_LPS + IL-4 (delip) (1).fcs
- Figure 8 - source data 1/(E-H) Proliferation - GGPP (CF) (48 hour stim)/48 hours/B1_LPS + IL-4 (delip) (2).fcs
- Figure 8 - source data 1/(E-H) Proliferation - GGPP (CF) (48 hour stim)/48 hours/B2_LPS + IL-4 (delip) (3).fcs
- Figure 8 - source data 1/(E-H) Proliferation - GGPP (CF) (48 hour stim)/48 hours/B3_Fluvastatin (delip) (1).fcs
- Figure 8 - source data 1/(E-H) Proliferation - GGPP (CF) (48 hour stim)/48 hours/B4_Fluvastatin (delip) (2).fcs
- Figure 8 - source data 1/(E-H) Proliferation - GGPP (CF) (48 hour stim)/48 hours/B5_Fluvastatin (delip) (3).fcs
- Figure 8 - source data 1/(E-H) Proliferation - GGPP (CF) (48 hour stim)/48 hours/B6_MVA (delip) (1).fcs
- Figure 8 - source data 1/(E-H) Proliferation - GGPP (CF) (48 hour stim)/48 hours/C1_MVA (delip) (2).fcs
- Figure 8 - source data 1/(E-H) Proliferation - GGPP (CF) (48 hour stim)/48 hours/C2_MVA (delip) (3).fcs
- Figure 8 - source data 1/(E-H) Proliferation - GGPP (CF) (48 hour stim)/48 hours/C3_MVA + GGPP (delip) (1).fcs
- Figure 8 - source data 1/(E-H) Proliferation - GGPP (CF) (48 hour stim)/48 hours/C4_MVA + GGPP (delip) (2).fcs
- Figure 8 - source data 1/(E-H) Proliferation - GGPP (CF) (48 hour stim)/48 hours/C5_MVA + GGPP (delip) (3).fcs
- Figure 8 - source data 1/(E-H) Proliferation - GGPP (CF) (48 hour stim)/48 hours/D3_GGPP (delip) (1).fcs
- Figure 8 - source data 1/(E-H) Proliferation - GGPP (CF) (48 hour stim)/48 hours/D4_GGPP (delip) (2).fcs
- Figure 8 - source data 1/(E-H) Proliferation - GGPP (CF) (48 hour stim)/48 hours/D5_GGPP (delip) (3).fcs
- Figure 8 - source data 1/(E-H) Proliferation - GGPP (CF) (48 hour stim)/Day 0/
- Figure 8 - source data 1/(E-H) Proliferation - GGPP (CF) (48 hour stim)/Day 0/A1_Unstained.fcs
- Figure 8 - source data 1/(E-H) Proliferation - GGPP (CF) (48 hour stim)/Day 0/A2_7AAD.fcs
- Figure 8 - source data 1/(E-H) Proliferation - GGPP (CF) (48 hour stim)/Day 0/A3_CD19 PE.fcs
- Figure 8 - source data 1/(E-H) Proliferation - GGPP (CF) (48 hour stim)/Day 0/A4_CTV.fcs
- Figure 8 - source data 1/(E-H) Proliferation - GGPP (CF) (48 hour stim)/Day 0/A5_IgG1.fcs
- Figure 8 - source data 1/(E-H) Proliferation - GGPP (CF) (48 hour stim)/Day 0/A6_Day 0 (1).fcs
- Figure 8 - source data 1/(E-H) Proliferation - GGPP (CF) (48 hour stim)/Day 0/B1_Day 0 (2).fcs
- Figure 8 - source data 1/(E-H) Proliferation - GGPP (CF) (48 hour stim)/Day 0/B2_Day 0 (3).fcs
