# Supplementary material for: Lipopolysaccharide stimulates dynamic changes in B cell metabolism to promote proliferation
Source: eLife. 2026 May 21;14:RP109093. doi: 10.7554/eLife.109093 (PMC13193715; doi:10.7554/eLife.109093)
Supplement: Figure 8—source data 2. [file elife-109093-fig8-data2.zip]

Archive with 59 entries (50 files):
- Figure 8 - source data 2/
- Figure 8 - source data 2/(I) Filipin - GGPP (normal) (24,48 hour stim)/
- Figure 8 - source data 2/(I) Filipin - GGPP (normal) (24,48 hour stim)/24 hours/
- Figure 8 - source data 2/(I) Filipin - GGPP (normal) (24,48 hour stim)/24 hours/Fluvastatin (norm)_001_007.fcs
- Figure 8 - source data 2/(I) Filipin - GGPP (normal) (24,48 hour stim)/24 hours/Fluvastatin (norm)_002_008.fcs
- Figure 8 - source data 2/(I) Filipin - GGPP (normal) (24,48 hour stim)/24 hours/Fluvastatin (norm)_003_009.fcs
- Figure 8 - source data 2/(I) Filipin - GGPP (normal) (24,48 hour stim)/24 hours/Fluvastatin + GGPP (norm)_001_010.fcs
- Figure 8 - source data 2/(I) Filipin - GGPP (normal) (24,48 hour stim)/24 hours/Fluvastatin + GGPP (norm)_002_011.fcs
- Figure 8 - source data 2/(I) Filipin - GGPP (normal) (24,48 hour stim)/24 hours/Fluvastatin + GGPP (norm)_003_012.fcs
- Figure 8 - source data 2/(I) Filipin - GGPP (normal) (24,48 hour stim)/24 hours/LPS + IL-4 (norm)_001_004.fcs
- Figure 8 - source data 2/(I) Filipin - GGPP (normal) (24,48 hour stim)/24 hours/LPS + IL-4 (norm)_002_005.fcs
- Figure 8 - source data 2/(I) Filipin - GGPP (normal) (24,48 hour stim)/24 hours/LPS + IL-4 (norm)_003_006.fcs
- Figure 8 - source data 2/(I) Filipin - GGPP (normal) (24,48 hour stim)/48 hours/
- Figure 8 - source data 2/(I) Filipin - GGPP (normal) (24,48 hour stim)/48 hours/CD19 PE_003.fcs
- Figure 8 - source data 2/(I) Filipin - GGPP (normal) (24,48 hour stim)/48 hours/Filipin_004.fcs
- Figure 8 - source data 2/(I) Filipin - GGPP (normal) (24,48 hour stim)/48 hours/Fluvastatin (norm)_001_008.fcs
- Figure 8 - source data 2/(I) Filipin - GGPP (normal) (24,48 hour stim)/48 hours/Fluvastatin (norm)_002_009.fcs
- Figure 8 - source data 2/(I) Filipin - GGPP (normal) (24,48 hour stim)/48 hours/Fluvastatin (norm)_003_010.fcs
- Figure 8 - source data 2/(I) Filipin - GGPP (normal) (24,48 hour stim)/48 hours/Fluvastatin + GGPP (norm)_001_011.fcs
- Figure 8 - source data 2/(I) Filipin - GGPP (normal) (24,48 hour stim)/48 hours/Fluvastatin + GGPP (norm)_002_012.fcs
- Figure 8 - source data 2/(I) Filipin - GGPP (normal) (24,48 hour stim)/48 hours/Fluvastatin + GGPP (norm)_003_013.fcs
- Figure 8 - source data 2/(I) Filipin - GGPP (normal) (24,48 hour stim)/48 hours/L,2f,D_002.fcs
- Figure 8 - source data 2/(I) Filipin - GGPP (normal) (24,48 hour stim)/48 hours/LPS + IL-4 (norm)_001_005.fcs
- Figure 8 - source data 2/(I) Filipin - GGPP (normal) (24,48 hour stim)/48 hours/LPS + IL-4 (norm)_002_006.fcs
- Figure 8 - source data 2/(I) Filipin - GGPP (normal) (24,48 hour stim)/48 hours/LPS + IL-4 (norm)_003_007.fcs
- Figure 8 - source data 2/(I) Filipin - GGPP (normal) (24,48 hour stim)/48 hours/Unstained_001.fcs
- Figure 8 - source data 2/(I) Filipin - GGPP (normal) (24,48 hour stim)/Day 0/
- Figure 8 - source data 2/(I) Filipin - GGPP (normal) (24,48 hour stim)/Day 0/Day 0 (norm)_001_001.fcs
- Figure 8 - source data 2/(I) Filipin - GGPP (normal) (24,48 hour stim)/Day 0/Day 0 (norm)_002_002.fcs
- Figure 8 - source data 2/(I) Filipin - GGPP (normal) (24,48 hour stim)/Day 0/Day 0 (norm)_003_003.fcs
- Figure 8 - source data 2/(J) Filipin - GGPP (CF) (24,48 hour stim)/
- Figure 8 - source data 2/(J) Filipin - GGPP (CF) (24,48 hour stim)/24 hours/
- Figure 8 - source data 2/(J) Filipin - GGPP (CF) (24,48 hour stim)/24 hours/Fluvastatin (delip)_001_028.fcs
- Figure 8 - source data 2/(J) Filipin - GGPP (CF) (24,48 hour stim)/24 hours/Fluvastatin (delip)_002_029.fcs
- Figure 8 - source data 2/(J) Filipin - GGPP (CF) (24,48 hour stim)/24 hours/Fluvastatin (delip)_003_030.fcs
- Figure 8 - source data 2/(J) Filipin - GGPP (CF) (24,48 hour stim)/24 hours/Fluvastatin + GGPP (delip)_001_031.fcs
- Figure 8 - source data 2/(J) Filipin - GGPP (CF) (24,48 hour stim)/24 hours/Fluvastatin + GGPP (delip)_002_032.fcs
- Figure 8 - source data 2/(J) Filipin - GGPP (CF) (24,48 hour stim)/24 hours/Fluvastatin + GGPP (delip)_003_033.fcs
- Figure 8 - source data 2/(J) Filipin - GGPP (CF) (24,48 hour stim)/24 hours/LPS + IL-4 (delip)_001_025.fcs
- Figure 8 - source data 2/(J) Filipin - GGPP (CF) (24,48 hour stim)/24 hours/LPS + IL-4 (delip)_002_026.fcs
- Figure 8 - source data 2/(J) Filipin - GGPP (CF) (24,48 hour stim)/24 hours/LPS + IL-4 (delip)_003_027.fcs
- Figure 8 - source data 2/(J) Filipin - GGPP (CF) (24,48 hour stim)/48 hours/
- Figure 8 - source data 2/(J) Filipin - GGPP (CF) (24,48 hour stim)/48 hours/CD19 PE_003.fcs
- Figure 8 - source data 2/(J) Filipin - GGPP (CF) (24,48 hour stim)/48 hours/Filipin_004.fcs
- Figure 8 - source data 2/(J) Filipin - GGPP (CF) (24,48 hour stim)/48 hours/Fluvastatin (delip)_001_026.fcs
- Figure 8 - source data 2/(J) Filipin - GGPP (CF) (24,48 hour stim)/48 hours/Fluvastatin (delip)_002_027.fcs
- Figure 8 - source data 2/(J) Filipin - GGPP (CF) (24,48 hour stim)/48 hours/Fluvastatin (delip)_003_028.fcs
- Figure 8 - source data 2/(J) Filipin - GGPP (CF) (24,48 hour stim)/48 hours/Fluvastatin + GGPP (delip)_001_029.fcs
- Figure 8 - source data 2/(J) Filipin - GGPP (CF) (24,48 hour stim)/48 hours/Fluvastatin + GGPP (delip)_002_030.fcs
- Figure 8 - source data 2/(J) Filipin - GGPP (CF) (24,48 hour stim)/48 hours/Fluvastatin + GGPP (delip)_003_031.fcs
- Figure 8 - source data 2/(J) Filipin - GGPP (CF) (24,48 hour stim)/48 hours/L,2f,D_002.fcs
- Figure 8 - source data 2/(J) Filipin - GGPP (CF) (24,48 hour stim)/48 hours/LPS + IL-4 (delip)_001_023.fcs
- Figure 8 - source data 2/(J) Filipin - GGPP (CF) (24,48 hour stim)/48 hours/LPS + IL-4 (delip)_002_024.fcs
- Figure 8 - source data 2/(J) Filipin - GGPP (CF) (24,48 hour stim)/48 hours/LPS + IL-4 (delip)_003_025.fcs
- Figure 8 - source data 2/(J) Filipin - GGPP (CF) (24,48 hour stim)/48 hours/Unstained_001.fcs
- Figure 8 - source data 2/(J) Filipin - GGPP (CF) (24,48 hour stim)/Day 0/
- Figure 8 - source data 2/(J) Filipin - GGPP (CF) (24,48 hour stim)/Day 0/Day 0 (delip)_001_022.fcs
- Figure 8 - source data 2/(J) Filipin - GGPP (CF) (24,48 hour stim)/Day 0/Day 0 (delip)_002_023.fcs
- Figure 8 - source data 2/(J) Filipin - GGPP (CF) (24,48 hour stim)/Day 0/Day 0 (delip)_003_024.fcs
