# Supplementary material for: Lipopolysaccharide stimulates dynamic changes in B cell metabolism to promote proliferation
Source: eLife. 2026 May 21;14:RP109093. doi: 10.7554/eLife.109093 (PMC13193715; doi:10.7554/eLife.109093)
Supplement: Figure 9—source data 1. [file elife-109093-fig9-data1.zip]

Archive with 53 entries (48 files):
- Figure 9 - source data 1/
- Figure 9 - source data 1/(A-E) Proliferation - PD,VX,Rapamycin (48 hour stim)/
- Figure 9 - source data 1/(A-E) Proliferation - PD,VX,Rapamycin (48 hour stim)/48 hours/
- Figure 9 - source data 1/(A-E) Proliferation - PD,VX,Rapamycin (48 hour stim)/48 hours/A1_Unstained.fcs
- Figure 9 - source data 1/(A-E) Proliferation - PD,VX,Rapamycin (48 hour stim)/48 hours/A2_7AAD comp.fcs
- Figure 9 - source data 1/(A-E) Proliferation - PD,VX,Rapamycin (48 hour stim)/48 hours/A3_CD19 comp.fcs
- Figure 9 - source data 1/(A-E) Proliferation - PD,VX,Rapamycin (48 hour stim)/48 hours/A4_CTV comp.fcs
- Figure 9 - source data 1/(A-E) Proliferation - PD,VX,Rapamycin (48 hour stim)/48 hours/B2_LPS 1.fcs
- Figure 9 - source data 1/(A-E) Proliferation - PD,VX,Rapamycin (48 hour stim)/48 hours/B3_LPS 2.fcs
- Figure 9 - source data 1/(A-E) Proliferation - PD,VX,Rapamycin (48 hour stim)/48 hours/B4_LPS 3.fcs
- Figure 9 - source data 1/(A-E) Proliferation - PD,VX,Rapamycin (48 hour stim)/48 hours/B5_PD 1.fcs
- Figure 9 - source data 1/(A-E) Proliferation - PD,VX,Rapamycin (48 hour stim)/48 hours/B6_PD 2.fcs
- Figure 9 - source data 1/(A-E) Proliferation - PD,VX,Rapamycin (48 hour stim)/48 hours/C1_PD 3.fcs
- Figure 9 - source data 1/(A-E) Proliferation - PD,VX,Rapamycin (48 hour stim)/48 hours/C2_VX 1.fcs
- Figure 9 - source data 1/(A-E) Proliferation - PD,VX,Rapamycin (48 hour stim)/48 hours/C3_VX 2.fcs
- Figure 9 - source data 1/(A-E) Proliferation - PD,VX,Rapamycin (48 hour stim)/48 hours/C4_VX 3.fcs
- Figure 9 - source data 1/(A-E) Proliferation - PD,VX,Rapamycin (48 hour stim)/48 hours/C5_PD_VX 1.fcs
- Figure 9 - source data 1/(A-E) Proliferation - PD,VX,Rapamycin (48 hour stim)/48 hours/C6_PD_VX 2.fcs
- Figure 9 - source data 1/(A-E) Proliferation - PD,VX,Rapamycin (48 hour stim)/48 hours/D1_PD_VX 3.fcs
- Figure 9 - source data 1/(A-E) Proliferation - PD,VX,Rapamycin (48 hour stim)/48 hours/D2_Rapa 1.fcs
- Figure 9 - source data 1/(A-E) Proliferation - PD,VX,Rapamycin (48 hour stim)/48 hours/D3_Rapa 2.fcs
- Figure 9 - source data 1/(A-E) Proliferation - PD,VX,Rapamycin (48 hour stim)/48 hours/D4_Rapa 3.fcs
- Figure 9 - source data 1/(A-E) Proliferation - PD,VX,Rapamycin (48 hour stim)/Day 0/
- Figure 9 - source data 1/(A-E) Proliferation - PD,VX,Rapamycin (48 hour stim)/Day 0/A3_Unstained.fcs
- Figure 9 - source data 1/(A-E) Proliferation - PD,VX,Rapamycin (48 hour stim)/Day 0/A4_7AAD comp.fcs
- Figure 9 - source data 1/(A-E) Proliferation - PD,VX,Rapamycin (48 hour stim)/Day 0/A5_CD19 comp.fcs
- Figure 9 - source data 1/(A-E) Proliferation - PD,VX,Rapamycin (48 hour stim)/Day 0/A6_CTV comp.fcs
- Figure 9 - source data 1/(A-E) Proliferation - PD,VX,Rapamycin (48 hour stim)/Day 0/B2_1.fcs
- Figure 9 - source data 1/(A-E) Proliferation - PD,VX,Rapamycin (48 hour stim)/Day 0/B3_2.fcs
- Figure 9 - source data 1/(A-E) Proliferation - PD,VX,Rapamycin (48 hour stim)/Day 0/B4_3.fcs
- Figure 9 - source data 1/(F) Filipin - PD,VX,Rapamycin (24 hour stim)/
- Figure 9 - source data 1/(F) Filipin - PD,VX,Rapamycin (24 hour stim)/Specimen_001_cd19 pe comp_001_002.fcs
- Figure 9 - source data 1/(F) Filipin - PD,VX,Rapamycin (24 hour stim)/Specimen_001_day 0 + filipin_001_016.fcs
- Figure 9 - source data 1/(F) Filipin - PD,VX,Rapamycin (24 hour stim)/Specimen_001_day 0 + filipin_002_017.fcs
- Figure 9 - source data 1/(F) Filipin - PD,VX,Rapamycin (24 hour stim)/Specimen_001_day 0 + filipin_003_018.fcs
- Figure 9 - source data 1/(F) Filipin - PD,VX,Rapamycin (24 hour stim)/Specimen_001_filipin buv450-50 comp_002_003.fcs
- Figure 9 - source data 1/(F) Filipin - PD,VX,Rapamycin (24 hour stim)/Specimen_001_ld apc comp_001.fcs
- Figure 9 - source data 1/(F) Filipin - PD,VX,Rapamycin (24 hour stim)/Specimen_001_LPS + IL-4 rapa+ filipin_001_064.fcs
- Figure 9 - source data 1/(F) Filipin - PD,VX,Rapamycin (24 hour stim)/Specimen_001_LPS + IL-4 rapa+ filipin_002_065.fcs
- Figure 9 - source data 1/(F) Filipin - PD,VX,Rapamycin (24 hour stim)/Specimen_001_LPS + IL-4 rapa+ filipin_003_066.fcs
- Figure 9 - source data 1/(F) Filipin - PD,VX,Rapamycin (24 hour stim)/Specimen_001_LPS + IL-4+fillpin_001_034.fcs
- Figure 9 - source data 1/(F) Filipin - PD,VX,Rapamycin (24 hour stim)/Specimen_001_LPS + IL-4+fillpin_002_035.fcs
- Figure 9 - source data 1/(F) Filipin - PD,VX,Rapamycin (24 hour stim)/Specimen_001_LPS + IL-4+fillpin_003_036.fcs
- Figure 9 - source data 1/(F) Filipin - PD,VX,Rapamycin (24 hour stim)/Specimen_001_LPS + IL-4+PD+fillipin_003_042.fcs
- Figure 9 - source data 1/(F) Filipin - PD,VX,Rapamycin (24 hour stim)/Specimen_001_LPS + IL-4+PD+fillpin_001_040.fcs
- Figure 9 - source data 1/(F) Filipin - PD,VX,Rapamycin (24 hour stim)/Specimen_001_LPS + IL-4+PD+fillpin_002_041.fcs
- Figure 9 - source data 1/(F) Filipin - PD,VX,Rapamycin (24 hour stim)/Specimen_001_LPS + IL-4+PD+VX+ filipin_001_052.fcs
- Figure 9 - source data 1/(F) Filipin - PD,VX,Rapamycin (24 hour stim)/Specimen_001_LPS + IL-4+PD+VX+ filipin_002_053.fcs
- Figure 9 - source data 1/(F) Filipin - PD,VX,Rapamycin (24 hour stim)/Specimen_001_LPS + IL-4+PD+VX+ filipin_003_054.fcs
- Figure 9 - source data 1/(F) Filipin - PD,VX,Rapamycin (24 hour stim)/Specimen_001_LPS + IL-4+VX+ filipin_001_046.fcs
- Figure 9 - source data 1/(F) Filipin - PD,VX,Rapamycin (24 hour stim)/Specimen_001_LPS + IL-4+VX+ filipin_002_047.fcs
- Figure 9 - source data 1/(F) Filipin - PD,VX,Rapamycin (24 hour stim)/Specimen_001_LPS + IL-4+VX+ filipin_003_048.fcs
- Figure 9 - source data 1/(F) Filipin - PD,VX,Rapamycin (24 hour stim)/Specimen_001_unstain LPS + IL-4_006.fcs
