# Supplementary material for: Lipopolysaccharide stimulates dynamic changes in B cell metabolism to promote proliferation
Source: eLife. 2026 May 21;14:RP109093. doi: 10.7554/eLife.109093 (PMC13193715; doi:10.7554/eLife.109093)
Supplement: Figure 9—figure supplement 1—source data 1. [file elife-109093-fig9-figsupp1-data1.zip]

Archive with 6 entries (5 files):
- Figure 9 - figure supplement 1 - source data 1/
- Figure 9 - figure supplement 1 - source data 1/Labelled blot - ERK (top) and p-ERK (bottom).pdf
- Figure 9 - figure supplement 1 - source data 1/Labelled blot - p-p70S6K.pdf
- Figure 9 - figure supplement 1 - source data 1/Labelled blot - p38 (top) and p-p38 (bottom).pdf
- Figure 9 - figure supplement 1 - source data 1/Labelled blot - pAKT.pdf
- Figure 9 - figure supplement 1 - source data 1/Labelled blot - S6 (top) and p-S6 (bottom).pdf
