# Supplementary material for: Lipopolysaccharide stimulates dynamic changes in B cell metabolism to promote proliferation
Source: eLife. 2026 May 21;14:RP109093. doi: 10.7554/eLife.109093 (PMC13193715; doi:10.7554/eLife.109093)
Supplement: Figure 9—figure supplement 2—source data 1. [file elife-109093-fig9-figsupp2-data1.zip]

Archive with 26 entries (23 files):
- Figure 9 - figure supplement 2 - source data 1/
- Figure 9 - figure supplement 2 - source data 1/(A) OPP uptake - rapamycin/
- Figure 9 - figure supplement 2 - source data 1/(A) OPP uptake - rapamycin/A1_Unstained.fcs
- Figure 9 - figure supplement 2 - source data 1/(A) OPP uptake - rapamycin/A2_CD19 FITC.fcs
- Figure 9 - figure supplement 2 - source data 1/(A) OPP uptake - rapamycin/A3_Click it no OPP.fcs
- Figure 9 - figure supplement 2 - source data 1/(A) OPP uptake - rapamycin/A4_Day 0 (1).fcs
- Figure 9 - figure supplement 2 - source data 1/(A) OPP uptake - rapamycin/A5_Day 0 (2).fcs
- Figure 9 - figure supplement 2 - source data 1/(A) OPP uptake - rapamycin/A6_Day 0 (3).fcs
- Figure 9 - figure supplement 2 - source data 1/(A) OPP uptake - rapamycin/B4_LPS + IL-4 (1).fcs
- Figure 9 - figure supplement 2 - source data 1/(A) OPP uptake - rapamycin/B5_LPS + IL-4 (2).fcs
- Figure 9 - figure supplement 2 - source data 1/(A) OPP uptake - rapamycin/B6_LPS + IL-4 (3).fcs
- Figure 9 - figure supplement 2 - source data 1/(A) OPP uptake - rapamycin/C1_LPS + IL-4 + Rapa (1).fcs
- Figure 9 - figure supplement 2 - source data 1/(A) OPP uptake - rapamycin/C2_LPS + IL-4 + Rapa (2).fcs
- Figure 9 - figure supplement 2 - source data 1/(A) OPP uptake - rapamycin/C3_LPS + IL-4 + Rapa (3).fcs
- Figure 9 - figure supplement 2 - source data 1/(B) Kynurenine uptake - rapamycin/
- Figure 9 - figure supplement 2 - source data 1/(B) Kynurenine uptake - rapamycin/CD19 APC_002.fcs
- Figure 9 - figure supplement 2 - source data 1/(B) Kynurenine uptake - rapamycin/LPS + IL-4 + Rapa_001_009.fcs
- Figure 9 - figure supplement 2 - source data 1/(B) Kynurenine uptake - rapamycin/LPS + IL-4 + Rapa_002_010.fcs
- Figure 9 - figure supplement 2 - source data 1/(B) Kynurenine uptake - rapamycin/LPS + IL-4 + Rapa_003_011.fcs
- Figure 9 - figure supplement 2 - source data 1/(B) Kynurenine uptake - rapamycin/LPS + IL-4_001_006.fcs
- Figure 9 - figure supplement 2 - source data 1/(B) Kynurenine uptake - rapamycin/LPS + IL-4_002_007.fcs
- Figure 9 - figure supplement 2 - source data 1/(B) Kynurenine uptake - rapamycin/LPS + IL-4_003_008.fcs
- Figure 9 - figure supplement 2 - source data 1/(B) Kynurenine uptake - rapamycin/Unstained_001.fcs
- Figure 9 - figure supplement 2 - source data 1/(B) Kynurenine uptake - rapamycin/Unstim_001_003.fcs
- Figure 9 - figure supplement 2 - source data 1/(B) Kynurenine uptake - rapamycin/Unstim_002_004.fcs
- Figure 9 - figure supplement 2 - source data 1/(B) Kynurenine uptake - rapamycin/Unstim_003_005.fcs
