# Supplementary material for: Lipopolysaccharide stimulates dynamic changes in B cell metabolism to promote proliferation
Source: eLife. 2026 May 21;14:RP109093. doi: 10.7554/eLife.109093 (PMC13193715; doi:10.7554/eLife.109093)
Supplement: Figure 10—source data 1. [file elife-109093-fig10-data1.zip]

Archive with 53 entries (50 files):
- Figure 10 - source data 1/
- Figure 10 - source data 1/(A) Filipin staining – IL-4, LPS, LPS + IL-4 (normal,CF)/
- Figure 10 - source data 1/(A) Filipin staining – IL-4, LPS, LPS + IL-4 (normal,CF)/CD19 PE_003.fcs
- Figure 10 - source data 1/(A) Filipin staining – IL-4, LPS, LPS + IL-4 (normal,CF)/Day 0 (delip)_003_061.fcs
- Figure 10 - source data 1/(A) Filipin staining – IL-4, LPS, LPS + IL-4 (normal,CF)/Day_0 (delip)_001_047.fcs
- Figure 10 - source data 1/(A) Filipin staining – IL-4, LPS, LPS + IL-4 (normal,CF)/Day_0 (delip)_002_048.fcs
- Figure 10 - source data 1/(A) Filipin staining – IL-4, LPS, LPS + IL-4 (normal,CF)/Day_0 (normal)_001_005.fcs
- Figure 10 - source data 1/(A) Filipin staining – IL-4, LPS, LPS + IL-4 (normal,CF)/Day_0 (normal)_002_006.fcs
- Figure 10 - source data 1/(A) Filipin staining – IL-4, LPS, LPS + IL-4 (normal,CF)/Day_0 (normal)_003_007.fcs
- Figure 10 - source data 1/(A) Filipin staining – IL-4, LPS, LPS + IL-4 (normal,CF)/Filipin_004.fcs
- Figure 10 - source data 1/(A) Filipin staining – IL-4, LPS, LPS + IL-4 (normal,CF)/IL-4 (delip)_001_053.fcs
- Figure 10 - source data 1/(A) Filipin staining – IL-4, LPS, LPS + IL-4 (normal,CF)/IL-4 (delip)_002_054.fcs
- Figure 10 - source data 1/(A) Filipin staining – IL-4, LPS, LPS + IL-4 (normal,CF)/IL-4 (delip)_003_055.fcs
- Figure 10 - source data 1/(A) Filipin staining – IL-4, LPS, LPS + IL-4 (normal,CF)/IL-4 (normal)_001_011.fcs
- Figure 10 - source data 1/(A) Filipin staining – IL-4, LPS, LPS + IL-4 (normal,CF)/IL-4 (normal)_002_012.fcs
- Figure 10 - source data 1/(A) Filipin staining – IL-4, LPS, LPS + IL-4 (normal,CF)/IL-4 (normal)_003_013.fcs
- Figure 10 - source data 1/(A) Filipin staining – IL-4, LPS, LPS + IL-4 (normal,CF)/L,2f,D_002.fcs
- Figure 10 - source data 1/(A) Filipin staining – IL-4, LPS, LPS + IL-4 (normal,CF)/LPS (delip)_001_056.fcs
- Figure 10 - source data 1/(A) Filipin staining – IL-4, LPS, LPS + IL-4 (normal,CF)/LPS (delip)_002_057.fcs
- Figure 10 - source data 1/(A) Filipin staining – IL-4, LPS, LPS + IL-4 (normal,CF)/LPS (delip)_003_058.fcs
- Figure 10 - source data 1/(A) Filipin staining – IL-4, LPS, LPS + IL-4 (normal,CF)/LPS (normal)_001_014.fcs
- Figure 10 - source data 1/(A) Filipin staining – IL-4, LPS, LPS + IL-4 (normal,CF)/LPS (normal)_002_015.fcs
- Figure 10 - source data 1/(A) Filipin staining – IL-4, LPS, LPS + IL-4 (normal,CF)/LPS (normal)_003_016.fcs
- Figure 10 - source data 1/(A) Filipin staining – IL-4, LPS, LPS + IL-4 (normal,CF)/LPS + IL-4 (delip)_001_059.fcs
- Figure 10 - source data 1/(A) Filipin staining – IL-4, LPS, LPS + IL-4 (normal,CF)/LPS + IL-4 (delip)_002_060.fcs
- Figure 10 - source data 1/(A) Filipin staining – IL-4, LPS, LPS + IL-4 (normal,CF)/LPS + IL-4 (delip)_003_049.fcs
- Figure 10 - source data 1/(A) Filipin staining – IL-4, LPS, LPS + IL-4 (normal,CF)/LPS + IL-4 (normal)_001_017.fcs
- Figure 10 - source data 1/(A) Filipin staining – IL-4, LPS, LPS + IL-4 (normal,CF)/LPS + IL-4 (normal)_002_018.fcs
- Figure 10 - source data 1/(A) Filipin staining – IL-4, LPS, LPS + IL-4 (normal,CF)/LPS + IL-4 (normal)_003_019.fcs
- Figure 10 - source data 1/(A) Filipin staining – IL-4, LPS, LPS + IL-4 (normal,CF)/Unstained_001.fcs
- Figure 10 - source data 1/(B) Filipin staining - all agonists/
- Figure 10 - source data 1/(B) Filipin staining - all agonists/CD19 PE_003.fcs
- Figure 10 - source data 1/(B) Filipin staining - all agonists/CD40L_001_038.fcs
- Figure 10 - source data 1/(B) Filipin staining - all agonists/CD40L_002_039.fcs
- Figure 10 - source data 1/(B) Filipin staining - all agonists/CD40L_003_040.fcs
- Figure 10 - source data 1/(B) Filipin staining - all agonists/Day_0 (normal)_001_005.fcs
- Figure 10 - source data 1/(B) Filipin staining - all agonists/Day_0 (normal)_002_006.fcs
- Figure 10 - source data 1/(B) Filipin staining - all agonists/Day_0 (normal)_003_007.fcs
- Figure 10 - source data 1/(B) Filipin staining - all agonists/Filipin_004.fcs
- Figure 10 - source data 1/(B) Filipin staining - all agonists/IgM_001_035.fcs
- Figure 10 - source data 1/(B) Filipin staining - all agonists/IgM_002_036.fcs
- Figure 10 - source data 1/(B) Filipin staining - all agonists/IgM_003_037.fcs
- Figure 10 - source data 1/(B) Filipin staining - all agonists/L,2f,D_002.fcs
- Figure 10 - source data 1/(B) Filipin staining - all agonists/LPS (normal)_001_014.fcs
- Figure 10 - source data 1/(B) Filipin staining - all agonists/LPS (normal)_002_015.fcs
- Figure 10 - source data 1/(B) Filipin staining - all agonists/LPS (normal)_003_016.fcs
- Figure 10 - source data 1/(B) Filipin staining - all agonists/TLR7_001_041.fcs
- Figure 10 - source data 1/(B) Filipin staining - all agonists/TLR7_002_042.fcs
- Figure 10 - source data 1/(B) Filipin staining - all agonists/TLR7_003_043.fcs
- Figure 10 - source data 1/(B) Filipin staining - all agonists/TLR9_001_044.fcs
- Figure 10 - source data 1/(B) Filipin staining - all agonists/TLR9_002_045.fcs
- Figure 10 - source data 1/(B) Filipin staining - all agonists/TLR9_003_046.fcs
- Figure 10 - source data 1/(B) Filipin staining - all agonists/Unstained_001.fcs
