# Supplementary material for: Lipopolysaccharide stimulates dynamic changes in B cell metabolism to promote proliferation
Source: eLife. 2026 May 21;14:RP109093. doi: 10.7554/eLife.109093 (PMC13193715; doi:10.7554/eLife.109093)
Supplement: Figure 10—source data 2. [file elife-109093-fig10-data2.zip]

Archive with 53 entries (49 files):
- Figure 10 - source data 2/
- Figure 10 - source data 2/(C-D) Proliferation - all agonists (72 hour stim)/
- Figure 10 - source data 2/(C-D) Proliferation - all agonists (72 hour stim)/72 hours/
- Figure 10 - source data 2/(C-D) Proliferation - all agonists (72 hour stim)/72 hours/A1_TLR9 + 10uM Fluv (2).fcs
- Figure 10 - source data 2/(C-D) Proliferation - all agonists (72 hour stim)/72 hours/A1_Unstained.fcs
- Figure 10 - source data 2/(C-D) Proliferation - all agonists (72 hour stim)/72 hours/A2_7AAD.fcs
- Figure 10 - source data 2/(C-D) Proliferation - all agonists (72 hour stim)/72 hours/A2_TLR9 + 10uM Fluv (3).fcs
- Figure 10 - source data 2/(C-D) Proliferation - all agonists (72 hour stim)/72 hours/A3_CD19 PE.fcs
- Figure 10 - source data 2/(C-D) Proliferation - all agonists (72 hour stim)/72 hours/A3_CD40L (1).fcs
- Figure 10 - source data 2/(C-D) Proliferation - all agonists (72 hour stim)/72 hours/A4_CD40L (2).fcs
- Figure 10 - source data 2/(C-D) Proliferation - all agonists (72 hour stim)/72 hours/A4_CTV.fcs
- Figure 10 - source data 2/(C-D) Proliferation - all agonists (72 hour stim)/72 hours/A5_CD40L (3).fcs
- Figure 10 - source data 2/(C-D) Proliferation - all agonists (72 hour stim)/72 hours/A5_IgG1.fcs
- Figure 10 - source data 2/(C-D) Proliferation - all agonists (72 hour stim)/72 hours/A6_CD40L + 10uM Fluv (1).fcs
- Figure 10 - source data 2/(C-D) Proliferation - all agonists (72 hour stim)/72 hours/A6_Unstim (1).fcs
- Figure 10 - source data 2/(C-D) Proliferation - all agonists (72 hour stim)/72 hours/B1_CD40L + 10uM Fluv (2).fcs
- Figure 10 - source data 2/(C-D) Proliferation - all agonists (72 hour stim)/72 hours/B1_Unstim (2).fcs
- Figure 10 - source data 2/(C-D) Proliferation - all agonists (72 hour stim)/72 hours/B2_CD40L + 10uM Fluv (3).fcs
- Figure 10 - source data 2/(C-D) Proliferation - all agonists (72 hour stim)/72 hours/B2_Unstim (3).fcs
- Figure 10 - source data 2/(C-D) Proliferation - all agonists (72 hour stim)/72 hours/B3_LPS (1).fcs
- Figure 10 - source data 2/(C-D) Proliferation - all agonists (72 hour stim)/72 hours/B4_LPS (2).fcs
- Figure 10 - source data 2/(C-D) Proliferation - all agonists (72 hour stim)/72 hours/B5_LPS (3).fcs
- Figure 10 - source data 2/(C-D) Proliferation - all agonists (72 hour stim)/72 hours/B6_LPS + 10uM Fluv (1).fcs
- Figure 10 - source data 2/(C-D) Proliferation - all agonists (72 hour stim)/72 hours/B6_TLR7 (1).fcs
- Figure 10 - source data 2/(C-D) Proliferation - all agonists (72 hour stim)/72 hours/C1_LPS + 10uM Fluv (2).fcs
- Figure 10 - source data 2/(C-D) Proliferation - all agonists (72 hour stim)/72 hours/C1_TLR7 (2).fcs
- Figure 10 - source data 2/(C-D) Proliferation - all agonists (72 hour stim)/72 hours/C2_LPS + 10uM Fluv (3).fcs
- Figure 10 - source data 2/(C-D) Proliferation - all agonists (72 hour stim)/72 hours/C2_TLR7 (3).fcs
- Figure 10 - source data 2/(C-D) Proliferation - all agonists (72 hour stim)/72 hours/C3_TLR7 + 10uM Fluv (1).fcs
- Figure 10 - source data 2/(C-D) Proliferation - all agonists (72 hour stim)/72 hours/C4_TLR7 + 10uM Fluv (2).fcs
- Figure 10 - source data 2/(C-D) Proliferation - all agonists (72 hour stim)/72 hours/C5_TLR7 + 10uM Fluv (3).fcs
- Figure 10 - source data 2/(C-D) Proliferation - all agonists (72 hour stim)/72 hours/C6_IgM (1).fcs
- Figure 10 - source data 2/(C-D) Proliferation - all agonists (72 hour stim)/72 hours/D1_IgM (2).fcs
- Figure 10 - source data 2/(C-D) Proliferation - all agonists (72 hour stim)/72 hours/D2_IgM (3).fcs
- Figure 10 - source data 2/(C-D) Proliferation - all agonists (72 hour stim)/72 hours/D3_IgM + 10uM Fluv (1).fcs
- Figure 10 - source data 2/(C-D) Proliferation - all agonists (72 hour stim)/72 hours/D3_TLR9 (1).fcs
- Figure 10 - source data 2/(C-D) Proliferation - all agonists (72 hour stim)/72 hours/D4_IgM + 10uM Fluv (2).fcs
- Figure 10 - source data 2/(C-D) Proliferation - all agonists (72 hour stim)/72 hours/D4_TLR9 (2).fcs
- Figure 10 - source data 2/(C-D) Proliferation - all agonists (72 hour stim)/72 hours/D5_IgM + 10uM Fluv (3).fcs
- Figure 10 - source data 2/(C-D) Proliferation - all agonists (72 hour stim)/72 hours/D5_TLR9 (3).fcs
- Figure 10 - source data 2/(C-D) Proliferation - all agonists (72 hour stim)/72 hours/D6_TLR9 + 10uM Fluv (1).fcs
- Figure 10 - source data 2/(C-D) Proliferation - all agonists (72 hour stim)/Day 0/
- Figure 10 - source data 2/(C-D) Proliferation - all agonists (72 hour stim)/Day 0/A1_Unstained.fcs
- Figure 10 - source data 2/(C-D) Proliferation - all agonists (72 hour stim)/Day 0/A2_7AAD.fcs
- Figure 10 - source data 2/(C-D) Proliferation - all agonists (72 hour stim)/Day 0/A3_CD19 PE.fcs
- Figure 10 - source data 2/(C-D) Proliferation - all agonists (72 hour stim)/Day 0/A4_CTV.fcs
- Figure 10 - source data 2/(C-D) Proliferation - all agonists (72 hour stim)/Day 0/A5_IgG1.fcs
- Figure 10 - source data 2/(C-D) Proliferation - all agonists (72 hour stim)/Day 0/A6_Normal (1).fcs
- Figure 10 - source data 2/(C-D) Proliferation - all agonists (72 hour stim)/Day 0/B1_Normal (2).fcs
- Figure 10 - source data 2/(C-D) Proliferation - all agonists (72 hour stim)/Day 0/B2_Normal (3).fcs
- Figure 10 - source data 2/(C-D) Proliferation - all agonists (72 hour stim)/Day 0/B3_Delip (1).fcs
- Figure 10 - source data 2/(C-D) Proliferation - all agonists (72 hour stim)/Day 0/B4_Delip (2).fcs
- Figure 10 - source data 2/(C-D) Proliferation - all agonists (72 hour stim)/Day 0/B5_Delip (3).fcs
